# Supplementary material for: HSP70 is a chaperone for IL-33 activity in chronic airway disease
Source: JCI Insight. 2025 Jun 24;10(15):e193640. doi: 10.1172/jci.insight.193640 (PMC12333954; doi:10.1172/jci.insight.193640)
Supplement: Supplemental table 4 [file jciinsight-10-193640-s067.xls]

25-0886-Ex240, Samples report created on 01/24/2025
Experiment: 25-0886-Ex240
	Peak List Generator: unknown
		Version: unknown
		Charge States Calculated: unknown
		Deisotoped: unknown
		Textual Annotation: unknown
	Database Set: 1 Database
		Database Name: the uniprot-Human-SP_Version2021-04_20220111_20220111 database
			Version: unknown
			Taxonomy: All Entries
			Number of Proteins: 20360
		Does database contain common contaminants?: unknown
	Search Engine Set: 1 Search Engine
		Search Engine: Mascot
			Version: 2.8.3
			Samples: All Samples
			Fragment Tolerance: 0.050 Da (Monoisotopic)
			Parent Tolerance: 10.0 PPM (Monoisotopic)
			Fixed Modifications: +57 on C (Carbamidomethyl)
			Variable Modifications: +1 on NQ (Deamidated), +16 on M (Oxidation), +42 on Peptide N-Terminal  (Acetyl)
			Database: the uniprot-Human-SP_Version2021-04_20220111_20220111 database (unknown version, 20360 entries)
			Digestion Enzyme: Trypsin
			Max Missed Cleavages: 3
			Probability Model: 
				20241230_ab_25-0886_Brett_Osorio_D34_1 (F008570): Peptide Prophet with Delta Mass Correction [+2 and below,+3,+4,+5,+6 and above]
				20241230_ab_25-0886_Brett_Osorio_D34_2 (F008571): Peptide Prophet with Delta Mass Correction [+2 and below,+3,+4,+5,+6 and above]
				20241230_ab_25-0886_Brett_Osorio_D34_3 (F008572): Peptide Prophet with Delta Mass Correction [+2 and below,+3,+4,+5,+6 and above]
				20241230_ab_25-0886_Brett_Osorio_SX4_1 (F008573): Peptide Prophet with Delta Mass Correction [+2 and below,+3,+4,+5,+6 and above]
				20241230_ab_25-0886_Brett_Osorio_SX4_2 (F008574): Peptide Prophet with Delta Mass Correction [+2 and below,+3,+4,+5,+6 and above]
				20241230_ab_25-0886_Brett_Osorio_SX4_3 (F008575): Peptide Prophet with Delta Mass Correction [+2 and below,+3,+4,+5,+6 and above]
	Scaffold: Version: Scaffold_5.3.0
		Modification Metadata Set: 2334 modifications
			Source: /opt/Scaffold/parameters/unimod.xml
			Comment: 
		Protein Grouping Strategy: Experiment-wide grouping with binary peptide-protein weights
		Peptide Thresholds: 94.0% minimum 
		Protein Thresholds: 99.0% minimum and 2 peptides minimum
		Peptide FDR: 0.0% (Decoy)
		Protein FDR: 0.4% (Decoy)
		GO Annotation Source(s): 
		Pathway Annotation Source(s): 
		Alternate ID Source(s): FASTA:UniProt/Swiss-Prot Alt. Accession (UniProtKB)

									Total Spectrum Count	Total Spectrum Count	Total Spectrum Count	Total Spectrum Count	Total Spectrum Count	Total Spectrum Count	
25-0886-Ex240									D34	D34	D34	SX4	SX4	SX4
									D34_1	D34_2	D34_3	SX4_1	SX4_2	SX4_3
#	Visible?	Starred?	Identified Proteins (238/239)	Accession Number	Alternate ID	Molecular Weight	Protein Grouping Ambiguity	Taxonomy	20241230_ab_25-0886_Brett_Osorio_D34_1 (F008570)	20241230_ab_25-0886_Brett_Osorio_D34_2 (F008571)	20241230_ab_25-0886_Brett_Osorio_D34_3 (F008572)	20241230_ab_25-0886_Brett_Osorio_SX4_1 (F008573)	20241230_ab_25-0886_Brett_Osorio_SX4_2 (F008574)	20241230_ab_25-0886_Brett_Osorio_SX4_3 (F008575)
1	true	Empty	Neuroblast differentiation-associated protein AHNAK OS=Homo sapiens OX=9606 GN=AHNAK PE=1 SV=2	Q09666	AHNAK	629 kDa		unknown	158	220	239	653	797	527	
2	true	Empty	T-complex protein 1 subunit theta OS=Homo sapiens OX=9606 GN=CCT8 PE=1 SV=4	P50990	CCT8	60 kDa		unknown	197	246	256	188	228	179	
3	true	Empty	Filamin-A OS=Homo sapiens OX=9606 GN=FLNA PE=1 SV=4	P21333	FLNA	281 kDa	true	unknown	58	91	83	311	353	285	
4	true	Empty	Protein AHNAK2 OS=Homo sapiens OX=9606 GN=AHNAK2 PE=1 SV=2	Q8IVF2	AHNAK2	617 kDa		unknown	39	64	64	179	215	169	
5	true	Empty	Acetyl-CoA carboxylase 1 OS=Homo sapiens OX=9606 GN=ACACA PE=1 SV=2	Q13085	ACACA	266 kDa		unknown	119	187	180	104	125	95	
6	true	Empty	Gamma-interferon-inducible protein 16 OS=Homo sapiens OX=9606 GN=IFI16 PE=1 SV=3	Q16666	IFI16	88 kDa		unknown	75	103	107	179	231	139	
7	true	Empty	Keratin, type II cytoskeletal 1 OS=Homo sapiens OX=9606 GN=KRT1 PE=1 SV=6	P04264	KRT1	66 kDa	true	unknown	100	77	88	101	88	135	
8	true	Empty	Keratin, type I cytoskeletal 10 OS=Homo sapiens OX=9606 GN=KRT10 PE=1 SV=6	P13645	KRT10	59 kDa	true	unknown	114	63	61	100	69	109	
9	true	Empty	Heat shock cognate 71 kDa protein OS=Homo sapiens OX=9606 GN=HSPA8 PE=1 SV=1	P11142	HSPA8	71 kDa	true	unknown	54	68	71	98	118	84	
10	true	Empty	Heat shock 70 kDa protein 1A OS=Homo sapiens OX=9606 GN=HSPA1A PE=1 SV=1	P0DMV8 (+1)	HSPA1A	70 kDa	true	unknown	38	50	53	106	123	91	
11	true	Empty	Keratin, type II cytoskeletal 2 epidermal OS=Homo sapiens OX=9606 GN=KRT2 PE=1 SV=2	P35908	KRT2	65 kDa	true	unknown	75	49	54	85	66	105	
12	true	Empty	Microtubule-associated protein 4 OS=Homo sapiens OX=9606 GN=MAP4 PE=1 SV=3	P27816	MAP4	121 kDa		unknown	10	10	16	84	97	72	
13	true	Empty	Keratin, type II cytoskeletal 5 OS=Homo sapiens OX=9606 GN=KRT5 PE=1 SV=3	P13647	KRT5	62 kDa	true	unknown	35	41	47	73	60	59	
14	true	Empty	Vimentin OS=Homo sapiens OX=9606 GN=VIM PE=1 SV=4	P08670	VIM	54 kDa	true	unknown	26	27	30	70	89	76	
15	true	Empty	Keratin, type I cytoskeletal 9 OS=Homo sapiens OX=9606 GN=KRT9 PE=1 SV=3	P35527	KRT9	62 kDa	true	unknown	23	39	36	39	55	77	
16	true	Empty	Keratin, type II cytoskeletal 6A OS=Homo sapiens OX=9606 GN=KRT6A PE=1 SV=3	P02538	KRT6A	60 kDa	true	unknown	22	23	26	44	46	40	
17	true	Empty	T-complex protein 1 subunit eta OS=Homo sapiens OX=9606 GN=CCT7 PE=1 SV=2	Q99832	CCT7	59 kDa		unknown	26	37	55	20	21	18	
18	true	Empty	Keratin, type I cytoskeletal 14 OS=Homo sapiens OX=9606 GN=KRT14 PE=1 SV=4	P02533	KRT14	52 kDa	true	unknown	28	22	16	34	30	26	
19	true	Empty	Filamin-B OS=Homo sapiens OX=9606 GN=FLNB PE=1 SV=2	O75369	FLNB	278 kDa	true	unknown	3	10	6	48	61	56	
20	true	Empty	Fatty acid synthase OS=Homo sapiens OX=9606 GN=FASN PE=1 SV=3	P49327	FASN	273 kDa		unknown	5	3	6	45	58	45	
21	true	Empty	Keratin, type I cytoskeletal 17 OS=Homo sapiens OX=9606 GN=KRT17 PE=1 SV=2	Q04695	KRT17	48 kDa	true	unknown	12	16	11	27	31	26	
22	true	Empty	Methylcrotonoyl-CoA carboxylase subunit alpha, mitochondrial OS=Homo sapiens OX=9606 GN=MCCC1 PE=1 SV=3	Q96RQ3	MCCC1	80 kDa		unknown	23	33	26	26	34	29	
23	true	Empty	T-complex protein 1 subunit alpha OS=Homo sapiens OX=9606 GN=TCP1 PE=1 SV=1	P17987	TCP1	60 kDa		unknown	22	41	49	19	25	8	
24	true	Empty	Endoplasmic reticulum chaperone BiP OS=Homo sapiens OX=9606 GN=HSPA5 PE=1 SV=2	P11021	HSPA5	72 kDa	true	unknown	8	11	19	38	52	41	
25	true	Empty	T-complex protein 1 subunit delta OS=Homo sapiens OX=9606 GN=CCT4 PE=1 SV=4	P50991	CCT4	58 kDa		unknown	20	29	38	18	20	12	
26	true	Empty	Beta/gamma crystallin domain-containing protein 1 OS=Homo sapiens OX=9606 GN=CRYBG1 PE=1 SV=3	Q9Y4K1	CRYBG1	189 kDa		unknown	5	4	9	43	48	34	
27	true	Empty	Stress-70 protein, mitochondrial OS=Homo sapiens OX=9606 GN=HSPA9 PE=1 SV=2	P38646	HSPA9	74 kDa	true	unknown	5	10	8	23	33	31	
28	true	Empty	Pre-mRNA-splicing factor SYF1 OS=Homo sapiens OX=9606 GN=XAB2 PE=1 SV=2	Q9HCS7	XAB2	100 kDa		unknown	3	12	11	31	30	19	
29	true	Empty	T-complex protein 1 subunit gamma OS=Homo sapiens OX=9606 GN=CCT3 PE=1 SV=4	P49368	CCT3	61 kDa		unknown	17	36	31	12	15	6	
30	true	Empty	Myosin-9 OS=Homo sapiens OX=9606 GN=MYH9 PE=1 SV=4	P35579	MYH9	227 kDa	true	unknown	1	3	5	43	31	25	
31	true	Empty	Annexin A2 OS=Homo sapiens OX=9606 GN=ANXA2 PE=1 SV=2	P07355	ANXA2	39 kDa		unknown	7	6	5	34	40	29	
32	true	Empty	Pyruvate carboxylase, mitochondrial OS=Homo sapiens OX=9606 GN=PC PE=1 SV=2	P11498	PC	130 kDa		unknown	6	25	27	15	18	11	
33	true	Empty	Keratin, type I cytoskeletal 19 OS=Homo sapiens OX=9606 GN=KRT19 PE=1 SV=4	P08727	KRT19	44 kDa	true	unknown	4	12	7	16	15	12	
34	true	Empty	T-complex protein 1 subunit zeta OS=Homo sapiens OX=9606 GN=CCT6A PE=1 SV=3	P40227	CCT6A	58 kDa		unknown	11	23	23	6	13	5	
35	true	Empty	Talin-1 OS=Homo sapiens OX=9606 GN=TLN1 PE=1 SV=3	Q9Y490	TLN1	270 kDa	true	unknown	0	2	1	27	33	21	
36	true	Empty	Filamin-C OS=Homo sapiens OX=9606 GN=FLNC PE=1 SV=3	Q14315	FLNC	291 kDa	true	unknown	0	0	4	26	35	20	
37	true	Empty	Annexin A1 OS=Homo sapiens OX=9606 GN=ANXA1 PE=1 SV=2	P04083	ANXA1	39 kDa		unknown	4	3	5	36	30	27	
38	true	Empty	Keratin, type II cytoskeletal 1b OS=Homo sapiens OX=9606 GN=KRT77 PE=1 SV=3	Q7Z794	KRT77	62 kDa	true	unknown	17	16	13	15	7	16	
39	true	Empty	Periplakin OS=Homo sapiens OX=9606 GN=PPL PE=1 SV=4	O60437	PPL	205 kDa		unknown	1	6	6	16	16	14	
40	true	Empty	Activating signal cointegrator 1 complex subunit 3 OS=Homo sapiens OX=9606 GN=ASCC3 PE=1 SV=3	Q8N3C0	ASCC3	251 kDa		unknown	1	1	3	23	27	13	
41	true	Empty	T-complex protein 1 subunit beta OS=Homo sapiens OX=9606 GN=CCT2 PE=1 SV=4	P78371	CCT2	57 kDa		unknown	20	14	23	9	7	8	
42	true	Empty	T-complex protein 1 subunit epsilon OS=Homo sapiens OX=9606 GN=CCT5 PE=1 SV=1	P48643	CCT5	60 kDa		unknown	10	19	21	9	10	6	
43	true	Empty	Transgelin-2 OS=Homo sapiens OX=9606 GN=TAGLN2 PE=1 SV=3	P37802	TAGLN2	22 kDa		unknown	3	3	7	26	22	25	
44	true	Empty	Lymphoid-specific helicase OS=Homo sapiens OX=9606 GN=HELLS PE=1 SV=1	Q9NRZ9	HELLS	97 kDa		unknown	1	7	2	24	26	14	
45	true	Empty	Plasminogen activator inhibitor 2 OS=Homo sapiens OX=9606 GN=SERPINB2 PE=1 SV=2	P05120	SERPINB2	47 kDa		unknown	0	4	1	24	24	22	
46	true	Empty	Host cell factor 1 OS=Homo sapiens OX=9606 GN=HCFC1 PE=1 SV=2	P51610	HCFC1	209 kDa		unknown	6	11	8	7	9	13	
47	true	Empty	Tubulin alpha-1B chain OS=Homo sapiens OX=9606 GN=TUBA1B PE=1 SV=1	P68363	TUBA1B	50 kDa	true	unknown	3	7	4	17	21	12	
48	true	Empty	Propionyl-CoA carboxylase alpha chain, mitochondrial OS=Homo sapiens OX=9606 GN=PCCA PE=1 SV=4	P05165	PCCA	80 kDa		unknown	13	16	18	4	4	4	
49	true	Empty	Interleukin-33 OS=Homo sapiens OX=9606 GN=IL33 PE=1 SV=1	O95760	IL33	31 kDa		unknown	0	1	2	25	30	14	
50	true	Empty	Serine/threonine-protein kinase Nek9 OS=Homo sapiens OX=9606 GN=NEK9 PE=1 SV=2	Q8TD19	NEK9	107 kDa		unknown	5	4	3	14	21	11	
51	true	Empty	Serine/threonine-protein kinase PAK 2 OS=Homo sapiens OX=9606 GN=PAK2 PE=1 SV=3	Q13177	PAK2	58 kDa		unknown	1	3	4	21	20	10	
52	true	Empty	Albumin OS=Homo sapiens OX=9606 GN=ALB PE=1 SV=2	P02768	ALB	69 kDa		unknown	12	16	11	7	2	4	
53	true	Empty	KN motif and ankyrin repeat domain-containing protein 1 OS=Homo sapiens OX=9606 GN=KANK1 PE=1 SV=3	Q14678	KANK1	147 kDa	true	unknown	3	1	2	14	22	12	
54	true	Empty	Tripartite motif-containing protein 29 OS=Homo sapiens OX=9606 GN=TRIM29 PE=1 SV=2	Q14134	TRIM29	66 kDa		unknown	1	2	0	15	20	19	
55	true	Empty	Nuclear migration protein nudC OS=Homo sapiens OX=9606 GN=NUDC PE=1 SV=1	Q9Y266	NUDC	38 kDa		unknown	6	7	14	10	12	12	
56	true	Empty	CD2-associated protein OS=Homo sapiens OX=9606 GN=CD2AP PE=1 SV=1	Q9Y5K6	CD2AP	71 kDa		unknown	0	1	0	6	14	8	
57	true	Empty	Regulator of nonsense transcripts 1 OS=Homo sapiens OX=9606 GN=UPF1 PE=1 SV=2	Q92900	UPF1	124 kDa		unknown	0	2	2	14	8	8	
58	true	Empty	Ubiquitin-60S ribosomal protein L40 OS=Homo sapiens OX=9606 GN=UBA52 PE=1 SV=2	P62987	UBA52	15 kDa		unknown	0	5	5	10	12	9	
59	true	Empty	Leucine zipper protein 1 OS=Homo sapiens OX=9606 GN=LUZP1 PE=1 SV=2	Q86V48	LUZP1	120 kDa		unknown	0	1	0	6	13	8	
60	true	Empty	Polyadenylate-binding protein 1 OS=Homo sapiens OX=9606 GN=PABPC1 PE=1 SV=2	P11940	PABPC1	71 kDa	true	unknown	4	4	5	5	7	7	
61	true	Empty	E3 SUMO-protein ligase RanBP2 OS=Homo sapiens OX=9606 GN=RANBP2 PE=1 SV=2	P49792	RANBP2	358 kDa		unknown	0	2	1	5	5	6	
62	true	Empty	Eukaryotic translation initiation factor 4 gamma 1 OS=Homo sapiens OX=9606 GN=EIF4G1 PE=1 SV=4	Q04637	EIF4G1	175 kDa		unknown	1	1	1	4	13	5	
63	true	Empty	Tight junction protein ZO-1 OS=Homo sapiens OX=9606 GN=TJP1 PE=1 SV=3	Q07157	TJP1	195 kDa	true	unknown	1	1	1	6	8	12	
64	true	Empty	Tight junction protein ZO-2 OS=Homo sapiens OX=9606 GN=TJP2 PE=1 SV=2	Q9UDY2	TJP2	134 kDa	true	unknown	0	0	0	7	8	4	
65	true	Empty	Synergin gamma OS=Homo sapiens OX=9606 GN=SYNRG PE=1 SV=2	Q9UMZ2	SYNRG	141 kDa		unknown	2	2	1	9	13	6	
66	true	Empty	NGFI-A-binding protein 1 OS=Homo sapiens OX=9606 GN=NAB1 PE=1 SV=2	Q13506	NAB1	54 kDa		unknown	0	1	1	5	3	6	
67	true	Empty	Acyl-protein thioesterase 2 OS=Homo sapiens OX=9606 GN=LYPLA2 PE=1 SV=1	O95372	LYPLA2	25 kDa		unknown	2	2	1	9	6	6	
68	true	Empty	Src substrate cortactin OS=Homo sapiens OX=9606 GN=CTTN PE=1 SV=2	Q14247	CTTN	62 kDa		unknown	1	1	0	4	7	3	
69	true	Empty	Ezrin OS=Homo sapiens OX=9606 GN=EZR PE=1 SV=4	P15311	EZR	69 kDa	true	unknown	0	0	1	8	12	11	
70	true	Empty	Eukaryotic translation initiation factor 4B OS=Homo sapiens OX=9606 GN=EIF4B PE=1 SV=2	P23588	EIF4B	69 kDa		unknown	0	0	0	10	9	5	
71	true	Empty	Heat shock protein HSP 90-beta OS=Homo sapiens OX=9606 GN=HSP90AB1 PE=1 SV=4	P08238	HSP90AB1	83 kDa	true	unknown	1	3	5	5	8	9	
72	true	Empty	Symplekin OS=Homo sapiens OX=9606 GN=SYMPK PE=1 SV=2	Q92797	SYMPK	141 kDa		unknown	0	1	1	7	7	1	
73	true	Empty	Heterogeneous nuclear ribonucleoprotein M OS=Homo sapiens OX=9606 GN=HNRNPM PE=1 SV=3	P52272	HNRNPM	78 kDa		unknown	2	2	2	3	3	3	
74	true	Empty	Desmoplakin OS=Homo sapiens OX=9606 GN=DSP PE=1 SV=3	P15924	DSP	332 kDa		unknown	2	1	0	4	3	8	
75	true	Empty	Elongation factor 1-alpha 1 OS=Homo sapiens OX=9606 GN=EEF1A1 PE=1 SV=1	P68104 (+1)	EEF1A1	50 kDa		unknown	2	4	4	9	6	5	
76	true	Empty	Ribosomal protein S6 kinase alpha-1 OS=Homo sapiens OX=9606 GN=RPS6KA1 PE=1 SV=2	Q15418	RPS6KA1	83 kDa	true	unknown	0	1	0	5	5	5	
77	true	Empty	Tubulin beta chain OS=Homo sapiens OX=9606 GN=TUBB PE=1 SV=2	P07437	TUBB	50 kDa	true	unknown	1	3	2	4	7	6	
78	true	Empty	Heterogeneous nuclear ribonucleoprotein F OS=Homo sapiens OX=9606 GN=HNRNPF PE=1 SV=3	P52597	HNRNPF	46 kDa		unknown	0	1	1	6	6	9	
79	true	Empty	Serpin B3 OS=Homo sapiens OX=9606 GN=SERPINB3 PE=1 SV=2	P29508	SERPINB3	45 kDa	true	unknown	0	0	0	4	3	3	
80	true	Empty	Synaptotagmin-like protein 4 OS=Homo sapiens OX=9606 GN=SYTL4 PE=1 SV=2	Q96C24	SYTL4	76 kDa		unknown	0	0	0	5	4	5	
81	true	Empty	DNA mismatch repair protein Mlh1 OS=Homo sapiens OX=9606 GN=MLH1 PE=1 SV=1	P40692	MLH1	85 kDa		unknown	0	0	0	6	9	0	
82	true	Empty	Eukaryotic peptide chain release factor GTP-binding subunit ERF3A OS=Homo sapiens OX=9606 GN=GSPT1 PE=1 SV=1	P15170	GSPT1	56 kDa		unknown	0	0	0	3	8	6	
83	true	Empty	Dermcidin OS=Homo sapiens OX=9606 GN=DCD PE=1 SV=2	P81605	DCD	11 kDa		unknown	7	2	2	5	7	4	
84	true	Empty	Stromal interaction molecule 1 OS=Homo sapiens OX=9606 GN=STIM1 PE=1 SV=3	Q13586	STIM1	77 kDa		unknown	1	1	0	7	9	4	
85	true	Empty	Ankyrin repeat and KH domain-containing protein 1 OS=Homo sapiens OX=9606 GN=ANKHD1 PE=1 SV=1	Q8IWZ3	ANKHD1	269 kDa	true	unknown	1	2	3	2	4	4	
86	true	Empty	Poly(rC)-binding protein 1 OS=Homo sapiens OX=9606 GN=PCBP1 PE=1 SV=2	Q15365	PCBP1	37 kDa	true	unknown	0	1	1	7	8	1	
87	true	Empty	182 kDa tankyrase-1-binding protein OS=Homo sapiens OX=9606 GN=TNKS1BP1 PE=1 SV=4	Q9C0C2	TNKS1BP1	182 kDa		unknown	0	1	0	6	4	3	
88	true	Empty	40S ribosomal protein S3 OS=Homo sapiens OX=9606 GN=RPS3 PE=1 SV=2	P23396	RPS3	27 kDa		unknown	0	1	0	6	3	5	
89	true	Empty	Transforming acidic coiled-coil-containing protein 2 OS=Homo sapiens OX=9606 GN=TACC2 PE=1 SV=3	O95359	TACC2	309 kDa	true	unknown	0	0	0	7	3	3	
90	true	Empty	Dihydropyrimidinase-related protein 2 OS=Homo sapiens OX=9606 GN=DPYSL2 PE=1 SV=1	Q16555	DPYSL2	62 kDa	true	unknown	0	1	0	4	4	3	
91	true	Empty	Methylcrotonoyl-CoA carboxylase beta chain, mitochondrial OS=Homo sapiens OX=9606 GN=MCCC2 PE=1 SV=1	Q9HCC0	MCCC2	61 kDa		unknown	2	6	3	2	1	1	
92	true	Empty	Nuclear pore complex protein Nup214 OS=Homo sapiens OX=9606 GN=NUP214 PE=1 SV=2	P35658	NUP214	214 kDa		unknown	1	1	0	6	4	2	
93	true	Empty	PMS1 protein homolog 1 OS=Homo sapiens OX=9606 GN=PMS1 PE=1 SV=1	P54277	PMS1	106 kDa		unknown	1	0	0	2	3	4	
94	true	Empty	Collagen alpha-1(XVII) chain OS=Homo sapiens OX=9606 GN=COL17A1 PE=1 SV=3	Q9UMD9	COL17A1	150 kDa		unknown	0	0	0	4	6	5	
95	true	Empty	Activating signal cointegrator 1 OS=Homo sapiens OX=9606 GN=TRIP4 PE=1 SV=4	Q15650	TRIP4	66 kDa		unknown	0	0	0	4	2	4	
96	true	Empty	Ubiquitin-associated protein 2-like OS=Homo sapiens OX=9606 GN=UBAP2L PE=1 SV=2	Q14157	UBAP2L	115 kDa		unknown	0	0	0	8	8	2	
97	true	Empty	Nuclear pore complex protein Nup88 OS=Homo sapiens OX=9606 GN=NUP88 PE=1 SV=2	Q99567	NUP88	84 kDa		unknown	3	2	0	2	5	1	
98	true	Empty	Tyrosyl-DNA phosphodiesterase 2 OS=Homo sapiens OX=9606 GN=TDP2 PE=1 SV=1	O95551	TDP2	41 kDa		unknown	2	1	0	8	4	7	
99	true	Empty	Phospholipase A-2-activating protein OS=Homo sapiens OX=9606 GN=PLAA PE=1 SV=2	Q9Y263	PLAA	87 kDa		unknown	0	0	0	7	5	3	
100	true	Empty	GTP-binding nuclear protein Ran OS=Homo sapiens OX=9606 GN=RAN PE=1 SV=3	P62826	RAN	24 kDa		unknown	1	4	2	3	5	4	
101	true	Empty	Enhancer of mRNA-decapping protein 3 OS=Homo sapiens OX=9606 GN=EDC3 PE=1 SV=1	Q96F86	EDC3	56 kDa		unknown	0	1	0	7	4	1	
102	true	Empty	Integrin-linked kinase-associated serine/threonine phosphatase 2C OS=Homo sapiens OX=9606 GN=ILKAP PE=1 SV=1	Q9H0C8	ILKAP	43 kDa		unknown	0	0	0	6	2	4	
103	true	Empty	Envoplakin OS=Homo sapiens OX=9606 GN=EVPL PE=1 SV=3	Q92817	EVPL	232 kDa		unknown	0	0	0	3	3	1	
104	true	Empty	Arf-GAP domain and FG repeat-containing protein 1 OS=Homo sapiens OX=9606 GN=AGFG1 PE=1 SV=2	P52594	AGFG1	58 kDa		unknown	0	1	1	3	5	4	
105	true	Empty	Protein flightless-1 homolog OS=Homo sapiens OX=9606 GN=FLII PE=1 SV=2	Q13045	FLII	145 kDa		unknown	1	0	0	3	3	3	
106	true	Empty	Eukaryotic translation initiation factor 4 gamma 2 OS=Homo sapiens OX=9606 GN=EIF4G2 PE=1 SV=1	P78344	EIF4G2	102 kDa		unknown	0	0	0	5	5	3	
107	true	Empty	Anillin OS=Homo sapiens OX=9606 GN=ANLN PE=1 SV=2	Q9NQW6	ANLN	124 kDa		unknown	0	0	0	7	3	3	
108	true	Empty	Protein Red OS=Homo sapiens OX=9606 GN=IK PE=1 SV=3	Q13123	IK	66 kDa		unknown	0	0	0	4	5	4	
109	true	Empty	Moesin OS=Homo sapiens OX=9606 GN=MSN PE=1 SV=3	P26038	MSN	68 kDa	true	unknown	0	0	0	5	5	3	
110	true	Empty	Thiosulfate sulfurtransferase/rhodanese-like domain-containing protein 2 OS=Homo sapiens OX=9606 GN=TSTD2 PE=1 SV=1	Q5T7W7	TSTD2	58 kDa		unknown	1	0	1	4	4	3	
111	true	Empty	Nicotinamide N-methyltransferase OS=Homo sapiens OX=9606 GN=NNMT PE=1 SV=1	P40261	NNMT	30 kDa		unknown	0	2	2	1	3	0	
112	true	Empty	Aftiphilin OS=Homo sapiens OX=9606 GN=AFTPH PE=1 SV=3	Q6ULP2	AFTPH	102 kDa		unknown	1	0	0	2	4	2	
113	true	Empty	Plectin OS=Homo sapiens OX=9606 GN=PLEC PE=1 SV=3	Q15149	PLEC	532 kDa	true	unknown	0	2	0	3	2	2	
114	true	Empty	Probable ATP-dependent RNA helicase DDX46 OS=Homo sapiens OX=9606 GN=DDX46 PE=1 SV=2	Q7L014	DDX46	117 kDa		unknown	0	0	0	5	2	1	
115	true	Empty	Lamina-associated polypeptide 2, isoforms beta/gamma OS=Homo sapiens OX=9606 GN=TMPO PE=1 SV=2	P42167	TMPO	51 kDa	true	unknown	0	0	0	4	5	4	
116	true	Empty	Thioredoxin OS=Homo sapiens OX=9606 GN=TXN PE=1 SV=3	P10599	TXN	12 kDa		unknown	0	2	1	3	7	4	
117	true	Empty	ATPase WRNIP1 OS=Homo sapiens OX=9606 GN=WRNIP1 PE=1 SV=2	Q96S55	WRNIP1	72 kDa		unknown	0	1	1	3	6	3	
118	true	Empty	Ras GTPase-activating protein-binding protein 1 OS=Homo sapiens OX=9606 GN=G3BP1 PE=1 SV=1	Q13283	G3BP1	52 kDa	true	unknown	1	0	1	5	3	1	
119	true	Empty	Leucine-rich repeat flightless-interacting protein 1 OS=Homo sapiens OX=9606 GN=LRRFIP1 PE=1 SV=2	Q32MZ4	LRRFIP1	89 kDa		unknown	0	1	0	3	4	6	
120	true	Empty	Synaptojanin-2 OS=Homo sapiens OX=9606 GN=SYNJ2 PE=1 SV=3	O15056	SYNJ2	166 kDa		unknown	0	0	0	6	4	3	
121	true	Empty	Dihydropyrimidinase-related protein 3 OS=Homo sapiens OX=9606 GN=DPYSL3 PE=1 SV=1	Q14195	DPYSL3	62 kDa	true	unknown	0	0	0	3	3	2	
122	true	Empty	Trypsin-1 OS=Homo sapiens OX=9606 GN=PRSS1 PE=1 SV=1	P07477	PRSS1	27 kDa		unknown	1	4	1	2	1	2	
123	true	Empty	Heterogeneous nuclear ribonucleoprotein K OS=Homo sapiens OX=9606 GN=HNRNPK PE=1 SV=1	P61978	HNRNPK	51 kDa		unknown	2	0	0	4	3	4	
124	true	Empty	Transcription factor jun-B OS=Homo sapiens OX=9606 GN=JUNB PE=1 SV=1	P17275	JUNB	36 kDa	true	unknown	0	1	0	5	4	4	
125	true	Empty	E3 ubiquitin/ISG15 ligase TRIM25 OS=Homo sapiens OX=9606 GN=TRIM25 PE=1 SV=2	Q14258	TRIM25	71 kDa		unknown	0	0	0	3	5	4	
126	true	Empty	Pentatricopeptide repeat domain-containing protein 3, mitochondrial OS=Homo sapiens OX=9606 GN=PTCD3 PE=1 SV=3	Q96EY7	PTCD3	79 kDa		unknown	0	0	0	3	3	7	
127	true	Empty	Elongator complex protein 1 OS=Homo sapiens OX=9606 GN=ELP1 PE=1 SV=3	O95163	ELP1	150 kDa		unknown	2	1	2	1	2	1	
128	true	Empty	DNA excision repair protein ERCC-6-like OS=Homo sapiens OX=9606 GN=ERCC6L PE=1 SV=1	Q2NKX8	ERCC6L	141 kDa		unknown	0	0	0	2	2	2	
129	true	Empty	Ras-related protein Rab-27B OS=Homo sapiens OX=9606 GN=RAB27B PE=1 SV=4	O00194	RAB27B	25 kDa		unknown	0	0	0	5	4	4	
130	true	Empty	Actin, cytoplasmic 1 OS=Homo sapiens OX=9606 GN=ACTB PE=1 SV=1	P60709	ACTB	42 kDa		unknown	1	1	3	2	0	2	
131	true	Empty	Hornerin OS=Homo sapiens OX=9606 GN=HRNR PE=1 SV=2	Q86YZ3	HRNR	282 kDa		unknown	0	2	2	1	1	1	
132	true	Empty	Multifunctional protein ADE2 OS=Homo sapiens OX=9606 GN=PAICS PE=1 SV=3	P22234	PAICS	47 kDa		unknown	0	1	0	0	3	3	
133	true	Empty	Ataxin-2-like protein OS=Homo sapiens OX=9606 GN=ATXN2L PE=1 SV=2	Q8WWM7	ATXN2L	113 kDa		unknown	0	1	0	4	4	1	
134	true	Empty	PDZ and LIM domain protein 5 OS=Homo sapiens OX=9606 GN=PDLIM5 PE=1 SV=5	Q96HC4	PDLIM5	64 kDa		unknown	0	0	0	4	4	3	
135	true	Empty	Rho GTPase-activating protein 29 OS=Homo sapiens OX=9606 GN=ARHGAP29 PE=1 SV=2	Q52LW3	ARHGAP29	142 kDa		unknown	0	0	0	5	1	1	
136	true	Empty	STE20-like serine/threonine-protein kinase OS=Homo sapiens OX=9606 GN=SLK PE=1 SV=1	Q9H2G2	SLK	143 kDa		unknown	0	0	0	5	5	1	
137	true	Empty	Nicotinamide phosphoribosyltransferase OS=Homo sapiens OX=9606 GN=NAMPT PE=1 SV=1	P43490	NAMPT	56 kDa		unknown	4	4	3	1	1	1	
138	true	Empty	U4/U6 small nuclear ribonucleoprotein Prp3 OS=Homo sapiens OX=9606 GN=PRPF3 PE=1 SV=2	O43395	PRPF3	78 kDa		unknown	0	0	0	0	2	1	
139	true	Empty	Septin-9 OS=Homo sapiens OX=9606 GN=SEPTIN9 PE=1 SV=2	Q9UHD8	SEPTIN9	65 kDa		unknown	0	1	0	2	3	2	
140	true	Empty	ATP-dependent RNA helicase DDX42 OS=Homo sapiens OX=9606 GN=DDX42 PE=1 SV=1	Q86XP3	DDX42	103 kDa		unknown	0	0	0	4	4	2	
141	true	Empty	Zinc finger FYVE domain-containing protein 16 OS=Homo sapiens OX=9606 GN=ZFYVE16 PE=1 SV=3	Q7Z3T8	ZFYVE16	169 kDa		unknown	0	0	0	2	3	0	
142	true	Empty	Death-inducer obliterator 1 OS=Homo sapiens OX=9606 GN=DIDO1 PE=1 SV=5	Q9BTC0	DIDO1	244 kDa		unknown	0	0	0	3	1	0	
143	true	Empty	Protein scribble homolog OS=Homo sapiens OX=9606 GN=SCRIB PE=1 SV=4	Q14160	SCRIB	175 kDa		unknown	0	0	0	1	2	3	
144	true	Empty	KN motif and ankyrin repeat domain-containing protein 2 OS=Homo sapiens OX=9606 GN=KANK2 PE=1 SV=1	Q63ZY3	KANK2	91 kDa	true	unknown	0	0	0	3	3	2	
145	true	Empty	Probable ATP-dependent RNA helicase DDX5 OS=Homo sapiens OX=9606 GN=DDX5 PE=1 SV=1	P17844	DDX5	69 kDa		unknown	0	1	1	0	3	1	
146	true	Empty	Activating signal cointegrator 1 complex subunit 1 OS=Homo sapiens OX=9606 GN=ASCC1 PE=1 SV=1	Q8N9N2	ASCC1	46 kDa		unknown	0	1	1	5	1	2	
147	true	Empty	Vigilin OS=Homo sapiens OX=9606 GN=HDLBP PE=1 SV=2	Q00341	HDLBP	141 kDa		unknown	0	0	1	4	1	0	
148	true	Empty	Afadin OS=Homo sapiens OX=9606 GN=AFDN PE=1 SV=3	P55196	AFDN	207 kDa		unknown	0	1	0	3	1	3	
149	true	Empty	10 kDa heat shock protein, mitochondrial OS=Homo sapiens OX=9606 GN=HSPE1 PE=1 SV=2	P61604	HSPE1	11 kDa		unknown	0	0	0	3	4	4	
150	true	Empty	Bifunctional UDP-N-acetylglucosamine 2-epimerase/N-acetylmannosamine kinase OS=Homo sapiens OX=9606 GN=GNE PE=1 SV=1	Q9Y223	GNE	79 kDa		unknown	0	0	0	2	2	1	
151	true	Empty	Transketolase OS=Homo sapiens OX=9606 GN=TKT PE=1 SV=3	P29401	TKT	68 kDa		unknown	1	0	0	0	1	4	
152	true	Empty	Clathrin interactor 1 OS=Homo sapiens OX=9606 GN=CLINT1 PE=1 SV=1	Q14677	CLINT1	68 kDa		unknown	1	0	0	1	1	2	
153	true	Empty	Mitotic checkpoint serine/threonine-protein kinase BUB1 beta OS=Homo sapiens OX=9606 GN=BUB1B PE=1 SV=3	O60566	BUB1B	120 kDa		unknown	0	0	0	2	3	2	
154	true	Empty	Signal transducer and activator of transcription 3 OS=Homo sapiens OX=9606 GN=STAT3 PE=1 SV=2	P40763	STAT3	88 kDa		unknown	0	0	0	0	0	3	
155	true	Empty	General transcription factor 3C polypeptide 4 OS=Homo sapiens OX=9606 GN=GTF3C4 PE=1 SV=2	Q9UKN8	GTF3C4	92 kDa		unknown	0	0	0	2	0	0	
156	true	Empty	PDZ and LIM domain protein 1 OS=Homo sapiens OX=9606 GN=PDLIM1 PE=1 SV=4	O00151	PDLIM1	36 kDa		unknown	1	2	1	2	2	3	
157	true	Empty	Elongation factor 2 OS=Homo sapiens OX=9606 GN=EEF2 PE=1 SV=4	P13639	EEF2	95 kDa		unknown	0	1	0	5	1	2	
158	true	Empty	Plasminogen activator inhibitor 1 RNA-binding protein OS=Homo sapiens OX=9606 GN=SERBP1 PE=1 SV=2	Q8NC51	SERBP1	45 kDa		unknown	0	0	1	4	2	2	
159	true	Empty	Epidermal growth factor receptor substrate 15-like 1 OS=Homo sapiens OX=9606 GN=EPS15L1 PE=1 SV=1	Q9UBC2	EPS15L1	94 kDa		unknown	0	0	0	3	2	0	
160	true	Empty	Misshapen-like kinase 1 OS=Homo sapiens OX=9606 GN=MINK1 PE=1 SV=2	Q8N4C8	MINK1	150 kDa		unknown	0	0	0	2	1	1	
161	true	Empty	TBC1 domain family member 2A OS=Homo sapiens OX=9606 GN=TBC1D2 PE=1 SV=3	Q9BYX2	TBC1D2	105 kDa		unknown	0	0	0	3	1	2	
162	true	Empty	SH3 domain-binding protein 4 OS=Homo sapiens OX=9606 GN=SH3BP4 PE=1 SV=1	Q9P0V3	SH3BP4	107 kDa		unknown	0	0	0	2	3	1	
163	true	Empty	RNA-binding protein 25 OS=Homo sapiens OX=9606 GN=RBM25 PE=1 SV=3	P49756	RBM25	100 kDa		unknown	0	0	0	2	1	1	
164	true	Empty	Dedicator of cytokinesis protein 7 OS=Homo sapiens OX=9606 GN=DOCK7 PE=1 SV=4	Q96N67	DOCK7	243 kDa	true	unknown	0	0	0	4	0	1	
165	true	Empty	28S ribosomal protein S31, mitochondrial OS=Homo sapiens OX=9606 GN=MRPS31 PE=1 SV=3	Q92665	MRPS31	45 kDa		unknown	0	0	0	3	3	2	
166	true	Empty	Peroxiredoxin-1 OS=Homo sapiens OX=9606 GN=PRDX1 PE=1 SV=1	Q06830	PRDX1	22 kDa		unknown	1	1	0	2	0	3	
167	true	Empty	Pyruvate kinase PKM OS=Homo sapiens OX=9606 GN=PKM PE=1 SV=4	P14618	PKM	58 kDa		unknown	0	1	0	2	0	0	
168	true	Empty	Squamous cell carcinoma antigen recognized by T-cells 3 OS=Homo sapiens OX=9606 GN=SART3 PE=1 SV=1	Q15020	SART3	110 kDa		unknown	0	0	0	3	1	0	
169	true	Empty	ATP-dependent RNA helicase DDX3X OS=Homo sapiens OX=9606 GN=DDX3X PE=1 SV=3	O00571	DDX3X	73 kDa		unknown	0	1	1	1	2	2	
170	true	Empty	Dynamin-1-like protein OS=Homo sapiens OX=9606 GN=DNM1L PE=1 SV=2	O00429	DNM1L	82 kDa		unknown	0	1	0	3	3	1	
171	true	Empty	C-Jun-amino-terminal kinase-interacting protein 4 OS=Homo sapiens OX=9606 GN=SPAG9 PE=1 SV=4	O60271	SPAG9	146 kDa		unknown	0	2	0	0	2	0	
172	true	Empty	Splicing factor 3B subunit 3 OS=Homo sapiens OX=9606 GN=SF3B3 PE=1 SV=4	Q15393	SF3B3	136 kDa		unknown	0	1	0	2	3	0	
173	true	Empty	F-actin-capping protein subunit beta OS=Homo sapiens OX=9606 GN=CAPZB PE=1 SV=4	P47756	CAPZB	31 kDa		unknown	0	0	1	3	3	0	
174	true	Empty	Protein NDRG1 OS=Homo sapiens OX=9606 GN=NDRG1 PE=1 SV=1	Q92597	NDRG1	43 kDa		unknown	0	0	0	3	3	1	
175	true	Empty	E3 ubiquitin-protein ligase ZFP91 OS=Homo sapiens OX=9606 GN=ZFP91 PE=1 SV=1	Q96JP5	ZFP91	63 kDa		unknown	0	0	0	3	1	4	
176	true	Empty	Splicing factor 45 OS=Homo sapiens OX=9606 GN=RBM17 PE=1 SV=1	Q96I25	RBM17	45 kDa		unknown	0	0	0	3	2	0	
177	true	Empty	Cell cycle and apoptosis regulator protein 2 OS=Homo sapiens OX=9606 GN=CCAR2 PE=1 SV=2	Q8N163	CCAR2	103 kDa		unknown	1	2	2	1	2	0	
178	true	Empty	Nuclear pore complex protein Nup153 OS=Homo sapiens OX=9606 GN=NUP153 PE=1 SV=2	P49790	NUP153	154 kDa		unknown	0	1	0	2	3	1	
179	true	Empty	Replication protein A 70 kDa DNA-binding subunit OS=Homo sapiens OX=9606 GN=RPA1 PE=1 SV=2	P27694	RPA1	68 kDa		unknown	0	0	0	1	2	2	
180	true	Empty	Protein Niban 2 OS=Homo sapiens OX=9606 GN=NIBAN2 PE=1 SV=3	Q96TA1	NIBAN2	84 kDa		unknown	0	0	0	1	3	1	
181	true	Empty	Protein FAM83D OS=Homo sapiens OX=9606 GN=FAM83D PE=1 SV=3	Q9H4H8	FAM83D	64 kDa		unknown	0	0	0	2	1	0	
182	true	Empty	Signal recognition particle 54 kDa protein OS=Homo sapiens OX=9606 GN=SRP54 PE=1 SV=1	P61011	SRP54	56 kDa		unknown	0	0	0	3	1	2	
183	true	Empty	Splicing factor 3B subunit 1 OS=Homo sapiens OX=9606 GN=SF3B1 PE=1 SV=3	O75533	SF3B1	146 kDa		unknown	0	0	0	3	0	3	
184	true	Empty	Transcription intermediary factor 1-beta OS=Homo sapiens OX=9606 GN=TRIM28 PE=1 SV=5	Q13263	TRIM28	89 kDa		unknown	0	0	0	2	0	2	
185	true	Empty	Protein FAM83H OS=Homo sapiens OX=9606 GN=FAM83H PE=1 SV=3	Q6ZRV2	FAM83H	127 kDa		unknown	1	0	1	2	1	2	
186	true	Empty	Lys-63-specific deubiquitinase BRCC36 OS=Homo sapiens OX=9606 GN=BRCC3 PE=1 SV=2	P46736	BRCC3	36 kDa		unknown	2	0	1	0	2	0	
187	true	Empty	SURP and G-patch domain-containing protein 2 OS=Homo sapiens OX=9606 GN=SUGP2 PE=1 SV=2	Q8IX01	SUGP2	120 kDa		unknown	1	2	0	2	0	2	
188	true	Empty	NAD-dependent protein deacetylase sirtuin-2 OS=Homo sapiens OX=9606 GN=SIRT2 PE=1 SV=2	Q8IXJ6	SIRT2	43 kDa		unknown	1	0	0	1	1	3	
189	true	Empty	Protein LSM12 homolog OS=Homo sapiens OX=9606 GN=LSM12 PE=1 SV=2	Q3MHD2	LSM12	22 kDa		unknown	0	1	0	2	3	0	
190	true	Empty	ADP-sugar pyrophosphatase OS=Homo sapiens OX=9606 GN=NUDT5 PE=1 SV=1	Q9UKK9	NUDT5	24 kDa		unknown	0	0	0	1	2	2	
191	true	Empty	B-cell receptor-associated protein 31 OS=Homo sapiens OX=9606 GN=BCAP31 PE=1 SV=3	P51572	BCAP31	28 kDa		unknown	0	0	0	3	4	0	
192	true	Empty	Protein strawberry notch homolog 1 OS=Homo sapiens OX=9606 GN=SBNO1 PE=1 SV=1	A3KN83	SBNO1	154 kDa		unknown	0	0	0	2	3	0	
193	true	Empty	Serine/threonine-protein phosphatase PP1-beta catalytic subunit OS=Homo sapiens OX=9606 GN=PPP1CB PE=1 SV=3	P62140	PPP1CB	37 kDa		unknown	0	1	1	2	0	2	
194	true	Empty	28S ribosomal protein S23, mitochondrial OS=Homo sapiens OX=9606 GN=MRPS23 PE=1 SV=2	Q9Y3D9	MRPS23	22 kDa		unknown	0	1	0	2	2	2	
195	true	Empty	SNW domain-containing protein 1 OS=Homo sapiens OX=9606 GN=SNW1 PE=1 SV=1	Q13573	SNW1	61 kDa		unknown	0	0	1	3	1	2	
196	true	Empty	U2 snRNP-associated SURP motif-containing protein OS=Homo sapiens OX=9606 GN=U2SURP PE=1 SV=2	O15042	U2SURP	118 kDa		unknown	0	1	0	2	2	0	
197	true	Empty	Pre-mRNA-splicing factor ATP-dependent RNA helicase PRP16 OS=Homo sapiens OX=9606 GN=DHX38 PE=1 SV=2	Q92620	DHX38	141 kDa		unknown	0	0	0	2	1	2	
198	true	Empty	Calpastatin OS=Homo sapiens OX=9606 GN=CAST PE=1 SV=4	P20810	CAST	77 kDa		unknown	0	0	0	3	1	2	
199	true	Empty	Rho guanine nucleotide exchange factor 7 OS=Homo sapiens OX=9606 GN=ARHGEF7 PE=1 SV=2	Q14155	ARHGEF7	90 kDa		unknown	0	0	0	0	2	1	
200	true	Empty	DNA-directed RNA polymerase III subunit RPC3 OS=Homo sapiens OX=9606 GN=POLR3C PE=1 SV=1	Q9BUI4	POLR3C	61 kDa		unknown	0	0	0	1	0	3	
201	true	Empty	Chromosome-associated kinesin KIF4A OS=Homo sapiens OX=9606 GN=KIF4A PE=1 SV=3	O95239	KIF4A	140 kDa		unknown	0	0	0	1	0	2	
202	true	Empty	Serine/threonine-protein kinase ICK OS=Homo sapiens OX=9606 GN=CILK1 PE=1 SV=1	Q9UPZ9	CILK1	71 kDa		unknown	0	0	0	2	0	1	
203	true	Empty	ARF GTPase-activating protein GIT1 OS=Homo sapiens OX=9606 GN=GIT1 PE=1 SV=2	Q9Y2X7	GIT1	84 kDa	true	unknown	0	0	0	1	2	0	
204	true	Empty	F-box-like/WD repeat-containing protein TBL1XR1 OS=Homo sapiens OX=9606 GN=TBL1XR1 PE=1 SV=1	Q9BZK7	TBL1XR1	56 kDa		unknown	1	0	1	1	1	2	
205	true	Empty	Spectrin alpha chain, non-erythrocytic 1 OS=Homo sapiens OX=9606 GN=SPTAN1 PE=1 SV=3	Q13813	SPTAN1	285 kDa		unknown	0	2	1	0	1	0	
206	true	Empty	Segment polarity protein dishevelled homolog DVL-3 OS=Homo sapiens OX=9606 GN=DVL3 PE=1 SV=2	Q92997	DVL3	78 kDa		unknown	0	1	0	2	2	1	
207	true	Empty	Ubiquitin-associated protein 2 OS=Homo sapiens OX=9606 GN=UBAP2 PE=1 SV=1	Q5T6F2	UBAP2	117 kDa		unknown	0	1	0	2	1	2	
208	true	Empty	Twinfilin-2 OS=Homo sapiens OX=9606 GN=TWF2 PE=1 SV=2	Q6IBS0	TWF2	40 kDa		unknown	0	1	0	1	1	2	
209	true	Empty	Desmoglein-1 OS=Homo sapiens OX=9606 GN=DSG1 PE=1 SV=2	Q02413	DSG1	114 kDa		unknown	3	0	0	0	2	0	
210	true	Empty	Glyceraldehyde-3-phosphate dehydrogenase OS=Homo sapiens OX=9606 GN=GAPDH PE=1 SV=3	P04406	GAPDH	36 kDa		unknown	3	0	1	0	0	0	
211	true	Empty	Ribonucleoside-diphosphate reductase subunit M2 OS=Homo sapiens OX=9606 GN=RRM2 PE=1 SV=1	P31350	RRM2	45 kDa		unknown	0	1	0	0	2	2	
212	true	Empty	GRB10-interacting GYF protein 2 OS=Homo sapiens OX=9606 GN=GIGYF2 PE=1 SV=1	Q6Y7W6	GIGYF2	150 kDa		unknown	0	0	0	2	1	3	
213	true	Empty	Protein transport protein Sec23B OS=Homo sapiens OX=9606 GN=SEC23B PE=1 SV=2	Q15437	SEC23B	86 kDa		unknown	0	0	0	4	1	1	
214	true	Empty	Immunoglobulin-binding protein 1 OS=Homo sapiens OX=9606 GN=IGBP1 PE=1 SV=1	P78318	IGBP1	39 kDa		unknown	0	0	0	3	1	2	
215	true	Empty	Nuclear fragile X mental retardation-interacting protein 2 OS=Homo sapiens OX=9606 GN=NUFIP2 PE=1 SV=1	Q7Z417	NUFIP2	76 kDa		unknown	0	0	0	1	4	0	
216	true	Empty	Microtubule-associated protein RP/EB family member 1 OS=Homo sapiens OX=9606 GN=MAPRE1 PE=1 SV=3	Q15691	MAPRE1	30 kDa		unknown	0	0	0	0	3	1	
217	true	Empty	Sarcoplasmic/endoplasmic reticulum calcium ATPase 2 OS=Homo sapiens OX=9606 GN=ATP2A2 PE=1 SV=1	P16615	ATP2A2	115 kDa		unknown	0	1	1	2	1	0	
218	true	Empty	Ubiquitin carboxyl-terminal hydrolase 7 OS=Homo sapiens OX=9606 GN=USP7 PE=1 SV=2	Q93009	USP7	128 kDa		unknown	0	0	0	0	2	1	
219	true	Empty	Very large A-kinase anchor protein OS=Homo sapiens OX=9606 GN=CRYBG3 PE=1 SV=3	Q68DQ2	CRYBG3	331 kDa		unknown	0	0	0	0	2	0	
220	true	Empty	Immunoglobulin heavy constant gamma 1 OS=Homo sapiens OX=9606 GN=IGHG1 PE=1 SV=1	P01857	IGHG1	36 kDa		unknown	2	1	1	0	0	0	
221	true	Empty	Eukaryotic translation initiation factor 3 subunit B OS=Homo sapiens OX=9606 GN=EIF3B PE=1 SV=3	P55884	EIF3B	92 kDa		unknown	0	2	0	0	0	1	
222	true	Empty	Hsp90 co-chaperone Cdc37-like 1 OS=Homo sapiens OX=9606 GN=CDC37L1 PE=1 SV=1	Q7L3B6	CDC37L1	39 kDa		unknown	0	0	0	2	1	0	
223	true	Empty	Chromosome alignment-maintaining phosphoprotein 1 OS=Homo sapiens OX=9606 GN=CHAMP1 PE=1 SV=2	Q96JM3	CHAMP1	89 kDa		unknown	0	0	0	2	0	1	
224	true	Empty	Testin OS=Homo sapiens OX=9606 GN=TES PE=1 SV=1	Q9UGI8	TES	48 kDa		unknown	0	0	0	0	2	0	
225	true	Empty	Hyaluronan mediated motility receptor OS=Homo sapiens OX=9606 GN=HMMR PE=1 SV=2	O75330	HMMR	84 kDa		unknown	1	0	0	2	0	0	
226	true	Empty	Nuclear pore complex protein Nup50 OS=Homo sapiens OX=9606 GN=NUP50 PE=1 SV=2	Q9UKX7	NUP50	50 kDa		unknown	0	0	0	2	0	0	
227	true	Empty	Unconventional myosin-Ie OS=Homo sapiens OX=9606 GN=MYO1E PE=1 SV=2	Q12965	MYO1E	127 kDa		unknown	0	0	0	1	2	1	
228	true	Empty	Kinesin-like protein KIF11 OS=Homo sapiens OX=9606 GN=KIF11 PE=1 SV=2	P52732	KIF11	119 kDa		unknown	0	0	0	2	1	0	
229	true	Empty	Protein arginine methyltransferase NDUFAF7, mitochondrial OS=Homo sapiens OX=9606 GN=NDUFAF7 PE=1 SV=1	Q7L592	NDUFAF7	49 kDa		unknown	0	0	0	1	0	2	
230	true	Empty	PEST proteolytic signal-containing nuclear protein OS=Homo sapiens OX=9606 GN=PCNP PE=1 SV=2	Q8WW12	PCNP	19 kDa		unknown	0	0	0	1	2	0	
231	true	Empty	Zinc finger protein 281 OS=Homo sapiens OX=9606 GN=ZNF281 PE=1 SV=1	Q9Y2X9	ZNF281	97 kDa		unknown	0	0	0	0	0	2	
232	true	Empty	Adenylyl cyclase-associated protein 1 OS=Homo sapiens OX=9606 GN=CAP1 PE=1 SV=5	Q01518	CAP1	52 kDa		unknown	0	0	0	2	0	0	
233	true	Empty	Histone H4 OS=Homo sapiens OX=9606 GN=H4C1 PE=1 SV=2	P62805	H4C1	11 kDa		unknown	0	2	0	0	0	0	
234	true	Empty	Formin-binding protein 1-like OS=Homo sapiens OX=9606 GN=FNBP1L PE=1 SV=3	Q5T0N5	FNBP1L	70 kDa		unknown	0	0	0	2	1	0	
235	true	Empty	Epidermal growth factor receptor substrate 15 OS=Homo sapiens OX=9606 GN=EPS15 PE=1 SV=2	P42566	EPS15	99 kDa		unknown	0	0	0	2	1	0	
236	true	Empty	Inactive tyrosine-protein kinase PRAG1 OS=Homo sapiens OX=9606 GN=PRAG1 PE=1 SV=4	Q86YV5	PRAG1	150 kDa		unknown	0	0	0	0	2	0	
237	true	Empty	UDP-N-acetylglucosamine--peptide N-acetylglucosaminyltransferase 110 kDa subunit OS=Homo sapiens OX=9606 GN=OGT PE=1 SV=3	O15294	OGT	117 kDa		unknown	0	2	0	0	0	0	
238	true	Empty	Centrosomal protein 43 OS=Homo sapiens OX=9606 GN=CEP43 PE=1 SV=1	O95684	CEP43	43 kDa		unknown	0	0	2	0	0	0	

END OF FILE
