# Supplementary material for: HSP70 is a chaperone for IL-33 activity in chronic airway disease
Source: JCI Insight. 2025 Jun 24;10(15):e193640. doi: 10.1172/jci.insight.193640 (PMC12333954; doi:10.1172/jci.insight.193640)
Supplement: Supplemental table 5 [file jciinsight-10-193640-s068.xlsx]

## Sheet: Readme
Group	Analyzed samples
1)MTS15	MTS15-1 / MTS15-2 / MTS15-3
2)MTS16	MTS16-1 / MTS16-2 / MTS16-3
3)COPD34	COPD34-1 / COPD34-2 / COPD34-3
4)COPD53	COPD53-1 / COPD53-2 / COPD53-3
Sheet#	Descrption
1	Readme
2	Output data
3~8	t-test using no-imputation data
Column Names	Description
Protein IDs	Uniprot identifiers. A single peptide may match multiple proteins, typically isoforms/homologs.
Majority protein IDs	Proteins with most peptide coverage
Protein name
Gene name
Peptides	Total number of peptides for the protein group
Unique peptides	Total number of unique peptides for the protein group (>1 is considered to be more accurate identification)
Sequence coverage [%]	Sequence coverage by identified peptides
Mol. weight [kDa]
Significant A_vs_B	statistically significant proteins are marked "+"
-LOG(P-value) A_vs_B	minus log10 of p-value, the bigger the better
Log2 fold Difference A_vs_B	Log2 fold changes for sample A vs B, Positive value is up in the A group and negative value is up in the B group. Consider >+-1 means 2 fold changes between comparison groups.
LFQ intensity COPD34-1	Label free quantification. Please use this value for downstream analysis. Log2 convereted values are also listed (colored on Orange).
LFQ intensity COPD34-2
LFQ intensity COPD34-3
LFQ intensity COPD53-1
LFQ intensity COPD53-2
LFQ intensity COPD53-3
LFQ intensity MTS15-1
LFQ intensity MTS15-2
LFQ intensity MTS15-3
LFQ intensity MTS16-1
LFQ intensity MTS16-2
LFQ intensity MTS16-3
GOBP name	Gene Ontology information
GOMF name
GOCC name
KEGG name	KEGG pathway information

## Sheet: All proteins
Protein IDs	Majority protein IDs	Protein names	Gene names	Peptides	Unique peptides	Sequence coverage [%]	Mol. weight [kDa]	LFQ intensity COPD34-1	LFQ intensity COPD34-2	LFQ intensity COPD34-3	LFQ intensity COPD53-1	LFQ intensity COPD53-2	LFQ intensity COPD53-3	LFQ intensity MTS15-1	LFQ intensity MTS15-2	LFQ intensity MTS15-3	LFQ intensity MTS16-1	LFQ intensity MTS16-2	LFQ intensity MTS16-3	LFQ intensity COPD34-1	LFQ intensity COPD34-2	LFQ intensity COPD34-3	LFQ intensity COPD53-1	LFQ intensity COPD53-2	LFQ intensity COPD53-3	LFQ intensity MTS15-1	LFQ intensity MTS15-2	LFQ intensity MTS15-3	LFQ intensity MTS16-1	LFQ intensity MTS16-2	LFQ intensity MTS16-3	GOBP name	GOMF name	GOCC name	KEGG name
A0A075B6P5;A0A087WW87;P01615;P01614;A2NJV5;A0A0A0MRZ7;A0A075B6S6;A0A075B6S2;P06310	A0A075B6P5;A0A087WW87;P01615;P01614;A2NJV5;A0A0A0MRZ7;A0A075B6S6;A0A075B6S2;P06310	Ig kappa chain V-II region FR;Ig kappa chain V-II region Cum;Ig kappa chain V-II region RPMI 6410	IGKV2D-28;IGKV2-40;IGKV A18;IGKV2D-26;IGKV2D-30;IGKV2D-29	2	2	16.7	12.957	0	0	0	15316000	14077000	16207000	0	0	0	0	0	0	NaN	NaN	NaN	23.8685	23.7468	23.9501	NaN	NaN	NaN	NaN	NaN	NaN	activation of immune response;biological regulation;complement activation;complement activation, classical pathway;defense response;humoral immune response;immune effector process;immune response;immune system process;innate immune response;macromolecule metabolic process;metabolic process;positive regulation of biological process;positive regulation of immune response;positive regulation of immu…	antigen binding;binding	cell part;extracellular region;membrane;plasma membrane
P0DP08;P0DP06;A0A0C4DH41;P01825;P06331;P01824;A0A075B6R2;P0DP07;A0A087WSY4	P0DP08;P0DP06;A0A0C4DH41;P01825;P06331;P01824;A0A075B6R2;P0DP07;A0A087WSY4	Ig heavy chain V-II region NEWM;Ig heavy chain V-II region ARH-77;Ig heavy chain V-II region WAH	IGHV4-61;IGHV4-4;IGHV4-31	2	2	26.5	13.016	0	0	0	2696500	0	1258000	0	0	0	0	0	0	NaN	NaN	NaN	21.3627	NaN	20.2627	NaN	NaN	NaN	NaN	NaN	NaN	activation of immune response;biological regulation;complement activation;complement activation, classical pathway;defense response;humoral immune response;immune effector process;immune response;immune system process;innate immune response;macromolecule metabolic process;metabolic process;positive regulation of biological process;positive regulation of immune response;positive regulation of immu…	antigen binding;binding	cell part;extracellular region;membrane;plasma membrane
A8K7I4	A8K7I4	Calcium-activated chloride channel regulator 1	CLCA1	5	5	9	100.22	0	0	0	0	0	0	4083400	8112600	0	0	0	0	NaN	NaN	NaN	NaN	NaN	NaN	21.9613	22.9517	NaN	NaN	NaN	NaN	calcium ion transport;cation transport;divalent inorganic cation transport;divalent metal ion transport;establishment of localization;ion transport;metal ion transport;transport	anion channel activity;anion transmembrane transporter activity;channel activity;chloride channel activity;ion channel activity;ion transmembrane transporter activity;passive transmembrane transporter activity;substrate-specific channel activity;substrate-specific transmembrane transporter activity;substrate-specific transporter activity;transmembrane transporter activity;transporter activity	cell part;cytoplasmic membrane-bounded vesicle;cytoplasmic part;cytoplasmic vesicle;extracellular region part;extracellular space;integral to membrane;integral to plasma membrane;intracellular membrane-bounded organelle;intracellular organelle;intracellular part;intrinsic to membrane;intrinsic to plasma membrane;membrane part;membrane-bounded organelle;membrane-bounded vesicle;organelle;plasma me…	Olfactory transduction;Pancreatic secretion
Q99613;B5ME19	Q99613;B5ME19	Eukaryotic translation initiation factor 3 subunit C;Eukaryotic translation initiation factor 3 subunit C-like protein	EIF3C;EIF3CL	3	3	4.2	105.34	0	0	0	0	0	0	0	0	0	1089200	0	1605100	NaN	NaN	NaN	NaN	NaN	NaN	NaN	NaN	NaN	20.0548	NaN	20.6142	biological regulation;cellular component assembly;cellular component assembly at cellular level;cellular component organization;cellular component organization at cellular level;cellular component organization or biogenesis;cellular component organization or biogenesis at cellular level;cellular macromolecular complex assembly;cellular macromolecular complex subunit organization;cellular process;…	binding;nucleic acid binding;RNA binding;translation factor activity, nucleic acid binding;translation initiation factor activity	cell part;cytoplasmic part;cytosol;eukaryotic 43S preinitiation complex;eukaryotic 48S preinitiation complex;eukaryotic translation initiation factor 3 complex;intracellular part;macromolecular complex;protein complex;ribonucleoprotein complex;translation preinitiation complex	RNA transport
B9A064;P0CG04	B9A064;P0CG04	Immunoglobulin lambda-like polypeptide 5;Ig lambda-1 chain C regions	IGLL5;IGLC1	6	2	39.7	23.063	3591700	0	0	43405000	31178000	21406000	15416000	8705000	8319800	0	13887000	14677000	21.7762	NaN	NaN	25.3714	24.894	24.3515	23.8779	23.0534	22.9881	NaN	23.7272	23.8071	activation of immune response;biological regulation;complement activation;complement activation, classical pathway;defense response;humoral immune response;immune effector process;immune response;immune system process;innate immune response;macromolecule metabolic process;metabolic process;positive regulation of biological process;positive regulation of immune response;positive regulation of immu…	antigen binding;binding	cell part;extracellular region;membrane;plasma membrane
O00159	O00159	Unconventional myosin-Ic	MYO1C	10	10	13.7	121.68	0	0	0	8456500	9379900	8074300	14015000	16164000	12387000	0	2479200	0	NaN	NaN	NaN	23.0116	23.1611	22.9449	23.7405	23.9463	23.5623	NaN	21.2414	NaN	biological regulation;cellular component organization;cellular component organization or biogenesis;cellular membrane organization;cellular process;defense response;establishment of localization;establishment of localization in cell;establishment of protein localization;establishment of RNA localization;immune response;immune system process;innate immune response;intracellular protein transport;i…	adenyl nucleotide binding;adenyl ribonucleotide binding;ATP binding;binding;catalytic activity;hydrolase activity;hydrolase activity, acting on acid anhydrides;hydrolase activity, acting on acid anhydrides, in phosphorus-containing anhydrides;motor activity;nucleoside-triphosphatase activity;nucleotide binding;purine nucleotide binding;purine ribonucleoside triphosphate binding;purine ribonucleot…	basal plasma membrane;brush border;cell part;cell projection;cell projection membrane;cell projection part;cytoplasmic part;cytoskeletal part;cytosol;extracellular membrane-bounded organelle;extracellular organelle;extracellular region part;extracellular vesicular exosome;filamentous actin;intracellular non-membrane-bounded organelle;intracellular organelle;intracellular organelle part;intracellu…
O00161	O00161	Synaptosomal-associated protein 23	SNAP23	3	3	20.4	23.354	0	0	0	0	0	0	10315000	9619300	7836900	0	0	0	NaN	NaN	NaN	NaN	NaN	NaN	23.2982	23.1975	22.9019	NaN	NaN	NaN	cellular component organization;cellular component organization or biogenesis;cellular membrane fusion;cellular membrane organization;cellular process;establishment of localization;establishment of localization in cell;establishment of protein localization;exocytosis;Golgi vesicle transport;intracellular transport;membrane fusion;membrane organization;post-Golgi vesicle-mediated transport;protein…		azurophil granule;cell junction;cell part;cell projection;cytoplasmic membrane-bounded vesicle;cytoplasmic part;cytoplasmic vesicle;Golgi apparatus;intracellular membrane-bounded organelle;intracellular organelle;intracellular part;lysosome;lytic vacuole;membrane;membrane-bounded organelle;membrane-bounded vesicle;neuron projection;nucleus;organelle;plasma membrane;primary lysosome;specific granu…	SNARE interactions in vesicular transport
O00182;Q6DKI2;Q3B8N2	O00182;Q6DKI2;Q3B8N2	Galectin-9;Galectin-9C;Galectin-9B	LGALS9;LGALS9C;LGALS9B	2	2	7.3	39.518	0	0	0	0	0	0	11416000	11990000	11770000	0	0	0	NaN	NaN	NaN	NaN	NaN	NaN	23.4446	23.5153	23.4886	NaN	NaN	NaN	biological regulation;positive regulation of biological process;positive regulation of cell communication;positive regulation of cellular process;positive regulation of I-kappaB kinase/NF-kappaB cascade;positive regulation of intracellular protein kinase cascade;positive regulation of response to stimulus;positive regulation of signal transduction;positive regulation of signaling;regulation of bi…	binding;carbohydrate binding;galactose binding;molecular transducer activity;monosaccharide binding;signal transducer activity;sugar binding	cell part;cytoplasm;extracellular region;intracellular part
O00299	O00299	Chloride intracellular channel protein 1	CLIC1	10	10	53.9	26.922	26979000	42922000	17672000	17533000	31747000	23300000	25417000	41244000	34265000	8631000	5995400	9218600	24.6853	25.3552	24.075	24.0636	24.9201	24.4738	24.5993	25.2977	25.0302	23.0411	22.5154	23.1361	biological regulation;cellular chemical homeostasis;cellular homeostasis;cellular ion homeostasis;cellular process;cellular response to stimulus;chemical homeostasis;homeostatic process;ion homeostasis;positive regulation of biological process;positive regulation of cell differentiation;positive regulation of cellular process;positive regulation of developmental process;positive regulation of ost…	anion channel activity;anion transmembrane transporter activity;channel activity;chloride channel activity;gated channel activity;ion channel activity;ion transmembrane transporter activity;passive transmembrane transporter activity;substrate-specific channel activity;substrate-specific transmembrane transporter activity;substrate-specific transporter activity;transmembrane transporter activity;t…	brush border;cell part;cell projection;chloride channel complex;cytoplasmic part;envelope;intracellular membrane-bounded organelle;intracellular organelle;intracellular organelle part;intracellular part;ion channel complex;macromolecular complex;membrane;membrane part;membrane-bounded organelle;mitochondrion;nuclear envelope;nuclear membrane;nuclear part;organelle;organelle envelope;organelle mem…
O00410	O00410	Importin-5	IPO5	4	4	5	123.63	0	0	0	0	0	0	0	0	0	1205300	1655300	4600800	NaN	NaN	NaN	NaN	NaN	NaN	NaN	NaN	NaN	20.201	20.6587	22.1335	establishment of localization;establishment of localization in cell;establishment of protein localization;interaction with host;interspecies interaction between organisms;intracellular protein transport;intracellular transport;multi-organism process;NLS-bearing substrate import into nucleus;nuclear import;nuclear transport;nucleocytoplasmic transport;protein import;protein import into nucleus;pro…	binding;enzyme binding;enzyme inhibitor activity;enzyme regulator activity;GTPase binding;GTPase inhibitor activity;GTPase regulator activity;nucleoside-triphosphatase regulator activity;protein binding;protein transporter activity;Ran GTPase binding;Ras GTPase binding;small GTPase binding;substrate-specific transporter activity;transporter activity	cell part;cytoplasm;intracellular non-membrane-bounded organelle;intracellular organelle;intracellular organelle part;intracellular part;macromolecular complex;membrane part;non-membrane-bounded organelle;nuclear part;nuclear pore;nucleolus;organelle;organelle part;pore complex;protein complex
O00560	O00560	Syntenin-1	SDCBP	12	12	70.1	32.444	44302000	38555000	11648000	16692000	17061000	14499000	27151000	26916000	32074000	10125000	11216000	10402000	25.4009	25.2004	23.4736	23.9927	24.0242	23.7894	24.6945	24.682	24.9349	23.2714	23.4191	23.3104	actin cytoskeleton organization;actin filament-based process;axon guidance;biological regulation;cell communication;cell projection assembly;cell projection organization;cell-cell signaling;cellular component assembly;cellular component assembly at cellular level;cellular component organization;cellular component organization at cellular level;cellular component organization or biogenesis;cellula…	binding;binding, bridging;cytokine receptor binding;cytoskeletal adaptor activity;cytoskeletal protein binding;growth factor receptor binding;interleukin-5 receptor binding;protein binding;protein binding, bridging;receptor binding;syndecan binding	adherens junction;anchoring junction;cell junction;cell part;cell-substrate adherens junction;cell-substrate junction;cytoplasmic membrane-bounded vesicle;cytoplasmic part;cytoplasmic vesicle;cytoskeleton;cytosol;endoplasmic reticulum membrane;endoplasmic reticulum part;extracellular membrane-bounded organelle;extracellular organelle;extracellular region part;extracellular vesicular exosome;focal…
O00602	O00602	Ficolin-1	FCN1	5	5	26.1	35.078	0	0	0	0	0	0	739590	747010	1695400	3981100	1819300	1500400	NaN	NaN	NaN	NaN	NaN	NaN	19.4964	19.5108	20.6932	21.9247	20.795	20.5169	defense response;immune effector process;immune response;immune system process;innate immune response;opsonization;response to stimulus;response to stress	antigen binding;binding;calcium ion binding;carbohydrate binding;cation binding;ion binding;metal ion binding	collagen;extracellular matrix part;extracellular region part
O00764	O00764	Pyridoxal kinase	PDXK	5	5	18.3	35.102	0	0	0	0	0	1373800	519070	557660	0	5501300	4111800	3401100	NaN	NaN	NaN	NaN	NaN	20.3897	18.9856	19.089	NaN	22.3913	21.9713	21.6976	biosynthetic process;cell proliferation;cellular biosynthetic process;cellular metabolic compound salvage;cellular metabolic process;cellular process;coenzyme biosynthetic process;coenzyme metabolic process;cofactor biosynthetic process;cofactor metabolic process;heterocycle metabolic process;metabolic process;pyridoxal 5'-phosphate salvage;pyridoxal phosphate biosynthetic process;pyridoxal phosp…	adenyl nucleotide binding;adenyl ribonucleotide binding;alkali metal ion binding;ATP binding;binding;catalytic activity;cation binding;cofactor binding;identical protein binding;ion binding;kinase activity;lithium ion binding;magnesium ion binding;metal ion binding;nucleotide binding;phosphotransferase activity, alcohol group as acceptor;potassium ion binding;protein binding;protein dimerization …	cell part;cytoplasmic part;cytosol;intracellular membrane-bounded organelle;intracellular organelle;intracellular part;membrane-bounded organelle;nucleus;organelle	Vitamin B6 metabolism
O14672	O14672	Disintegrin and metalloproteinase domain-containing protein 10	ADAM10	3	3	5.5	84.141	0	0	0	0	0	0	0	789770	0	2236500	0	0	NaN	NaN	NaN	NaN	NaN	NaN	NaN	19.5911	NaN	21.0928	NaN	NaN	biological regulation;cell activation;cell communication;cell surface receptor linked signaling pathway;cell-cell signaling;cellular component disassembly;cellular component disassembly at cellular level;cellular component organization;cellular component organization at cellular level;cellular component organization or biogenesis;cellular component organization or biogenesis at cellular level;cel…	binding;catalytic activity;cation binding;endopeptidase activity;enzyme binding;hydrolase activity;identical protein binding;integrin binding;ion binding;kinase binding;metal ion binding;metalloendopeptidase activity;metallopeptidase activity;peptidase activity;peptidase activity, acting on L-amino acid peptides;protein binding;protein complex binding;protein dimerization activity;protein homodim…	cell part;cell surface;cytoplasmic membrane-bounded vesicle;cytoplasmic part;cytoplasmic vesicle;cytoskeletal part;endomembrane system;Golgi apparatus part;Golgi-associated vesicle;integral to membrane;intracellular membrane-bounded organelle;intracellular organelle;intracellular organelle part;intracellular part;intrinsic to membrane;membrane;membrane part;membrane-bounded organelle;membrane-bou…	Alzheimer's disease;Epithelial cell signaling in Helicobacter pylori infection
O14745	O14745	Na(+)/H(+) exchange regulatory cofactor NHE-RF1	SLC9A3R1	11	11	39.4	38.868	20100000	20112000	11395000	14464000	14200000	16544000	44935000	39026000	28306000	12008000	0	16529000	24.2607	24.2616	23.4419	23.786	23.7594	23.9798	25.4213	25.2179	24.7546	23.5175	NaN	23.9785	acid secretion;actin cytoskeleton organization;actin filament-based process;activation of adenylate cyclase activity;activation of adenylate cyclase activity by dopamine receptor signaling pathway;activation of adenylate cyclase activity by G-protein signaling pathway;activation of phospholipase C activity;activation of phospholipase C activity by dopamine receptor signaling pathway;activation of…	binding;channel regulator activity;chloride channel regulator activity;protein binding;protein self-association	actin cytoskeleton;apical plasma membrane;brush border membrane;cell part;cell projection;cell projection membrane;cell projection part;centrosome;cytoplasm;cytoplasmic part;cytoskeletal part;cytoskeleton;endomembrane system;filopodium;intracellular membrane-bounded organelle;intracellular non-membrane-bounded organelle;intracellular organelle;intracellular organelle part;intracellular part;membr…
O14791	O14791	Apolipoprotein L1	APOL1	4	4	18.3	43.974	0	0	0	2156100	1067600	3322000	1117800	677290	0	3378200	2124900	2264400	NaN	NaN	NaN	21.04	20.0259	21.6636	20.0922	19.3694	NaN	21.6878	21.019	21.1107	alcohol metabolic process;cell death;cell killing;cellular macromolecule metabolic process;cellular metabolic process;cellular process;cholesterol metabolic process;cytolysis;death;defense response;establishment of localization;immune response;immune system process;innate immune response;killing of cells of other organism;lipid metabolic process;lipid transport;lipoprotein metabolic process;macro…	anion channel activity;anion transmembrane transporter activity;binding;channel activity;chloride channel activity;ion channel activity;ion transmembrane transporter activity;lipid binding;passive transmembrane transporter activity;substrate-specific channel activity;substrate-specific transmembrane transporter activity;substrate-specific transporter activity;transmembrane transporter activity;tr…	cell part;extracellular region part;high-density lipoprotein particle;intrinsic to membrane;macromolecular complex;membrane part;plasma lipoprotein particle;protein-lipid complex;triglyceride-rich lipoprotein particle;very-low-density lipoprotein particle
O14818;Q8TAA3	O14818;Q8TAA3	Proteasome subunit alpha type-7;Proteasome subunit alpha type-7-like	PSMA7;PSMA8	4	4	17.3	27.887	0	1819600	0	0	0	0	0	0	0	0	6689000	0	NaN	20.7952	NaN	NaN	NaN	NaN	NaN	NaN	NaN	NaN	22.6734	NaN	anaphase-promoting complex-dependent proteasomal ubiquitin-dependent protein catabolic process;antigen processing and presentation;antigen processing and presentation of exogenous antigen;antigen processing and presentation of exogenous peptide antigen;antigen processing and presentation of exogenous peptide antigen via MHC class I;antigen processing and presentation of exogenous peptide antigen …	catalytic activity;endopeptidase activity;hydrolase activity;peptidase activity;peptidase activity, acting on L-amino acid peptides;threonine-type endopeptidase activity;threonine-type peptidase activity	cell part;cytoplasmic part;cytosol;intracellular membrane-bounded organelle;intracellular organelle;intracellular organelle part;intracellular part;macromolecular complex;membrane-bounded organelle;nuclear part;nucleoplasm;nucleus;organelle;organelle part;proteasome core complex;proteasome core complex, alpha-subunit complex;protein complex	Proteasome
P19105;O14950;P24844	P19105;O14950;P24844	Myosin regulatory light chain 12A;Myosin regulatory light chain 12B;Myosin regulatory light polypeptide 9	MYL12A;MYL12B;MYL9	7	7	46.8	19.794	10043000	4929800	0	8425900	5693000	4906800	17597000	15513000	16715000	9122500	10560000	8920600	23.2597	22.2331	NaN	23.0064	22.4408	22.2264	24.0688	23.887	23.9946	23.121	23.3321	23.0887	axon guidance;biological regulation;chemotaxis;establishment of localization;establishment of localization in cell;establishment of protein localization;establishment of protein localization in membrane;establishment of protein localization in plasma membrane;intracellular protein transport;intracellular transport;locomotion;multicellular organismal process;muscle contraction;muscle system proces…	binding;calcium ion binding;cation binding;ion binding;metal ion binding;structural constituent of muscle;structural molecule activity	actin filament bundle;actomyosin;apical part of cell;cell part;contractile fiber part;cytoplasmic part;cytoskeletal part;cytosol;intracellular organelle part;intracellular part;macromolecular complex;muscle myosin complex;myosin complex;myosin II complex;organelle part;protein complex;stress fiber;Z disc	Focal adhesion;Leukocyte transendothelial migration;Regulation of actin cytoskeleton;Tight junction;Vascular smooth muscle contraction
O15143	O15143	Actin-related protein 2/3 complex subunit 1B	ARPC1B	12	11	46.8	40.949	0	0	0	1089500	1108500	0	950370	417080	561100	24430000	22535000	8701100	NaN	NaN	NaN	20.0552	20.0802	NaN	19.8581	18.67	19.0979	24.5422	24.4257	23.0528	biological regulation;cellular component movement;cellular component organization;cellular component organization or biogenesis;cellular process;regulation of actin cytoskeleton organization;regulation of actin filament length;regulation of actin filament polymerization;regulation of actin filament-based process;regulation of actin polymerization or depolymerization;regulation of anatomical struc…	structural constituent of cytoskeleton;structural molecule activity	Arp2/3 protein complex;cell part;cytoplasm;cytoskeletal part;intracellular organelle part;intracellular part;macromolecular complex;organelle part;protein complex	Bacterial invasion of epithelial cells;Fc gamma R-mediated phagocytosis;Pathogenic Escherichia coli infection;Regulation of actin cytoskeleton;Shigellosis
O15144	O15144	Actin-related protein 2/3 complex subunit 2	ARPC2	9	9	41.3	34.333	881930	832600	0	1323700	838910	980130	1130900	1260000	761930	10765000	8969000	2661800	19.7503	19.6673	NaN	20.3361	19.6782	19.9026	20.109	20.265	19.5393	23.3598	23.0965	21.344	biological regulation;cellular component movement;cellular component organization;cellular component organization or biogenesis;cellular process;defense response;immune response;immune system process;innate immune response;positive regulation of actin filament polymerization;positive regulation of biological process;positive regulation of cellular component organization;positive regulation of cel…	structural constituent of cytoskeleton;structural molecule activity	adherens junction;anchoring junction;Arp2/3 protein complex;cell junction;cell leading edge;cell part;cell projection;cell-substrate adherens junction;cell-substrate junction;cytoplasmic part;cytoskeletal part;cytosol;endosome;focal adhesion;Golgi apparatus;intracellular membrane-bounded organelle;intracellular organelle;intracellular organelle part;intracellular part;macromolecular complex;membr…	Bacterial invasion of epithelial cells;Fc gamma R-mediated phagocytosis;Pathogenic Escherichia coli infection;Regulation of actin cytoskeleton;Shigellosis
O43175	O43175	D-3-phosphoglycerate dehydrogenase	PHGDH	6	6	15.6	56.65	0	0	0	0	0	0	0	0	0	3893500	3426100	0	NaN	NaN	NaN	NaN	NaN	NaN	NaN	NaN	NaN	21.8926	21.7081	NaN	amine biosynthetic process;amine metabolic process;anatomical structure development;aspartate family amino acid metabolic process;biological regulation;biosynthetic process;brain development;carboxylic acid biosynthetic process;carboxylic acid metabolic process;cell cycle process;cell development;cell projection organization;cellular amine metabolic process;cellular amino acid biosynthetic proces…	binding;catalytic activity;coenzyme binding;cofactor binding;electron carrier activity;NAD binding;nucleotide binding;oxidoreductase activity;oxidoreductase activity, acting on CH-OH group of donors;oxidoreductase activity, acting on the CH-OH group of donors, NAD or NADP as acceptor;phosphoglycerate dehydrogenase activity	cell part;cytoplasmic part;cytosol;intracellular part	Glycine, serine and threonine metabolism;Methane metabolism
O43490	O43490	Prominin-1	PROM1	11	11	21.3	97.201	16426000	20945000	30717000	12565000	16182000	18170000	18904000	15394000	48474000	0	0	0	23.9695	24.3201	24.8725	23.5829	23.9479	24.1151	24.1722	23.8759	25.5307	NaN	NaN	NaN	anatomical structure formation involved in morphogenesis;biological regulation;camera-type eye photoreceptor cell differentiation;cell differentiation;cell differentiation involved in kidney development;cellular component maintenance;cellular component organization;cellular component organization or biogenesis;cellular developmental process;cellular process;developmental process;epithelial cell d…	actinin binding;binding;cytoskeletal protein binding;protein binding	apical plasma membrane;brush border;cell part;cell projection;cell projection membrane;cell projection part;cell surface;cilium part;extracellular region part;extracellular space;integral to membrane;integral to plasma membrane;intracellular organelle part;intracellular part;intrinsic to membrane;intrinsic to plasma membrane;membrane;membrane part;microvillus;microvillus membrane;organelle part;p…
O43707;Q08043	O43707	Alpha-actinin-4	ACTN4	9	3	12.8	104.85	6250700	5513300	5997200	6660300	5525900	5333000	7863900	8552800	12505000	0	0	6037200	22.5756	22.3945	22.5159	22.6672	22.3978	22.3465	22.9068	23.028	23.576	NaN	NaN	22.5254	actin crosslink formation;actin cytoskeleton organization;actin filament bundle assembly;actin filament organization;actin filament-based movement;actin filament-based process;actin-mediated cell contraction;actin-myosin filament sliding;biological regulation;cell activation;cell junction assembly;cell junction organization;cell-substrate junction assembly;cellular component assembly;cellular com…	actin binding;actin filament binding;binding;calcium ion binding;cation binding;cytoskeletal protein binding;identical protein binding;integrin binding;ion binding;metal ion binding;nucleoside binding;protein binding;protein complex binding;protein dimerization activity;protein homodimerization activity;receptor binding;structural constituent of muscle;structural molecule activity	actin filament;adherens junction;anchoring junction;cell cortex part;cell junction;cell part;cell projection;cell-substrate adherens junction;cell-substrate junction;contractile fiber part;cortical cytoskeleton;cytoplasmic membrane-bounded vesicle lumen;cytoplasmic part;cytoplasmic vesicle part;cytoskeletal part;cytoskeleton;cytosol;extracellular membrane-bounded organelle;extracellular organelle…	Adherens junction;Amoebiasis;Arrhythmogenic right ventricular cardiomyopathy (ARVC);Focal adhesion;Leukocyte transendothelial migration;Regulation of actin cytoskeleton;Systemic lupus erythematosus;Tight junction
O43795;Q9UBC5	O43795	Unconventional myosin-Ib	MYO1B	7	7	7.9	131.98	0	0	0	0	4053500	3927100	2932200	7666300	7727300	3274000	0	0	NaN	NaN	NaN	NaN	21.9507	21.905	21.4836	22.8701	22.8815	21.6426	NaN	NaN	actin cytoskeleton organization;actin filament bundle assembly;actin filament organization;actin filament-based movement;actin filament-based process;cell projection assembly;cell projection organization;cellular component assembly;cellular component assembly at cellular level;cellular component movement;cellular component organization;cellular component organization at cellular level;cellular co…	adenyl nucleotide binding;adenyl ribonucleotide binding;ATP binding;binding;catalytic activity;hydrolase activity;hydrolase activity, acting on acid anhydrides;hydrolase activity, acting on acid anhydrides, in phosphorus-containing anhydrides;lipid binding;microfilament motor activity;motor activity;nucleoside-triphosphatase activity;nucleotide binding;phosphatidylinositol binding;phosphatidylino…	apical plasma membrane;basal plasma membrane;basolateral plasma membrane;brush border;cell cortex part;cell part;cell projection;cortical actin cytoskeleton;cortical cytoskeleton;cytoplasm;cytoplasmic part;cytoskeletal part;cytoskeleton;filamentous actin;filopodium;intracellular non-membrane-bounded organelle;intracellular organelle;intracellular organelle part;intracellular part;lateral plasma m…
O43866	O43866	CD5 antigen-like	CD5L	9	9	40.9	38.087	0	0	0	27686000	18187000	15601000	7978700	5661300	4062100	7517700	10051000	6150900	NaN	NaN	NaN	24.7227	24.1164	23.8951	22.9277	22.4327	21.9538	22.8419	23.2608	22.5524	apoptosis;cell death;cellular defense response;cellular process;death;defense response;programmed cell death;response to stimulus;response to stress	cargo receptor activity;receptor activity;scavenger receptor activity	cell part;extracellular region part;extracellular space;membrane
O60437	O60437	Periplakin	PPL	5	5	4.9	204.74	0	0	0	0	0	983250	0	1381400	0	0	0	0	NaN	NaN	NaN	NaN	NaN	19.9072	NaN	20.3977	NaN	NaN	NaN	NaN	developmental process;keratinization	structural constituent of cytoskeleton;structural molecule activity	anchoring junction;cell junction;cell part;cell-cell junction;cytoplasmic part;cytoskeleton;desmosome;intracellular membrane-bounded organelle;intracellular non-membrane-bounded organelle;intracellular organelle;intracellular part;membrane;membrane-bounded organelle;mitochondrion;non-membrane-bounded organelle;nucleus;organelle;plasma membrane
O60635	O60635	Tetraspanin-1	TSPAN1	2	2	7.5	26.301	0	0	0	0	0	0	23410000	51376000	46297000	0	0	0	NaN	NaN	NaN	NaN	NaN	NaN	24.4806	25.6146	25.4644	NaN	NaN	NaN			cell part;cytoplasmic part;integral to membrane;intracellular organelle part;intracellular part;intrinsic to membrane;lysosomal membrane;membrane;membrane part;organelle membrane;organelle part;vacuolar membrane;vacuolar part
O60701	O60701	UDP-glucose 6-dehydrogenase	UGDH	4	4	10.3	55.023	0	0	0	0	0	0	0	0	0	1847600	2807800	0	NaN	NaN	NaN	NaN	NaN	NaN	NaN	NaN	NaN	20.8172	21.421	NaN	alcohol metabolic process;amine metabolic process;aminoglycan biosynthetic process;aminoglycan metabolic process;anatomical structure morphogenesis;biosynthetic process;carbohydrate biosynthetic process;carbohydrate metabolic process;carboxylic acid biosynthetic process;carboxylic acid metabolic process;cellular biosynthetic process;cellular carbohydrate metabolic process;cellular ketone metaboli…	binding;catalytic activity;coenzyme binding;cofactor binding;electron carrier activity;NAD binding;nucleotide binding;oxidoreductase activity;oxidoreductase activity, acting on CH-OH group of donors;oxidoreductase activity, acting on the CH-OH group of donors, NAD or NADP as acceptor;UDP-glucose 6-dehydrogenase activity	cell part;cytoplasmic part;cytosol;intracellular part	Amino sugar and nucleotide sugar metabolism;Ascorbate and aldarate metabolism;Pentose and glucuronate interconversions;Starch and sucrose metabolism
O60784	O60784	Target of Myb protein 1	TOM1	2	2	5.9	53.818	0	0	0	0	0	0	0	440830	277440	0	0	0	NaN	NaN	NaN	NaN	NaN	NaN	NaN	18.7499	18.0818	NaN	NaN	NaN	cellular component organization;cellular component organization or biogenesis;cellular membrane organization;cellular process;endocytosis;endosome transport;establishment of localization;establishment of localization in cell;establishment of protein localization;intracellular protein transport;intracellular transport;membrane invagination;membrane organization;protein transport;transport;vesicle-…		cell part;cytoplasmic part;cytosol;early endosome;endosome;intracellular membrane-bounded organelle;intracellular organelle;intracellular part;membrane;membrane-bounded organelle;organelle
Q99880;Q99879;Q99877;Q93079;Q5QNW6;P62807;P58876;P57053;O60814;Q96A08;A0A2R8Y619	Q99880;Q99879;Q99877;Q93079;Q5QNW6;P62807;P58876;P57053;O60814;Q96A08	Histone H2B type 1-L;Histone H2B type 1-M;Histone H2B type 1-N;Histone H2B type 1-H;Histone H2B type 2-F;Histone H2B type 1-C/E/F/G/I;Histone H2B type 1-D;Histone H2B type F-S;Histone H2B type 1-K;Histone H2B type 1-A	HIST1H2BL;HIST1H2BM;HIST1H2BN;HIST1H2BH;HIST2H2BF;HIST1H2BC;HIST1H2BD;H2BFS;HIST1H2BK;HIST1H2BA	7	2	47.6	13.952	799250000	925140000	336640000	212700000	265150000	228950000	1700300000	2141000000	2883400000	136130000	134450000	184710000	29.5741	29.7851	28.3266	27.6642	27.9822	27.7705	30.6631	30.9956	31.4251	27.0204	27.0025	27.4607	biological regulation;cell migration;cell motility;cellular component assembly;cellular component assembly at cellular level;cellular component movement;cellular component organization;cellular component organization at cellular level;cellular component organization or biogenesis;cellular component organization or biogenesis at cellular level;cellular macromolecular complex assembly;cellular macr…	binding;DNA binding;nucleic acid binding	cell part;chromosomal part;extrinsic to membrane;extrinsic to plasma membrane;intracellular membrane-bounded organelle;intracellular organelle;intracellular organelle part;intracellular part;macromolecular complex;membrane part;membrane-bounded organelle;nucleosome;nucleus;organelle;organelle part;plasma membrane part;protein-DNA complex	Systemic lupus erythematosus
O75083	O75083	WD repeat-containing protein 1	WDR1	20	20	53.5	66.193	6147500	3525100	13557000	5801500	6220800	2175100	5186500	3912700	3719000	58637000	47755000	24488000	22.5516	21.7492	23.6925	22.468	22.5687	21.0527	22.3063	21.8997	21.8265	25.8053	25.5091	24.5456	cell activation;cellular process;establishment of localization;establishment of localization in cell;exocytosis;multicellular organismal process;neurological system process;platelet activation;platelet degranulation;secretion;secretion by cell;sensory perception;sensory perception of mechanical stimulus;sensory perception of sound;system process;transport;vesicle-mediated transport		cell junction;cell part;cell projection;cytoplasmic part;cytoskeletal part;cytosol;extracellular region;intracellular non-membrane-bounded organelle;intracellular organelle;intracellular organelle part;intracellular part;macromolecular complex;non-membrane-bounded organelle;organelle;organelle part;podosome;protein complex
O75131;Q96FN4;Q8IYJ1;Q96A23;O95741;Q86YQ8;Q9HCH3;Q9UBL6	O75131	Copine-3	CPNE3	8	8	22	60.13	0	0	0	0	0	0	9641400	7374000	3572600	0	0	0	NaN	NaN	NaN	NaN	NaN	NaN	23.2008	22.814	21.7685	NaN	NaN	NaN	anatomical structure development;cell communication;cell-cell signaling;cellular process;developmental process;establishment of localization;lipid metabolic process;metabolic process;nervous system development;primary metabolic process;signaling;synaptic transmission;system development;transport;vesicle-mediated transport	binding;calcium ion binding;calcium-dependent phospholipid binding;catalytic activity;cation binding;ion binding;kinase activity;lipid binding;metal ion binding;phosphatidylserine binding;phospholipid binding;phosphotransferase activity, alcohol group as acceptor;protein kinase activity;protein serine/threonine kinase activity;transferase activity;transferase activity, transferring phosphorus-con…	axon;cell body;cell part;cell projection;cytoplasmic part;cytosol;dendrite;intracellular part;membrane;neuron projection;neuronal cell body
O75340	O75340	Programmed cell death protein 6	PDCD6	3	3	37.2	21.868	0	0	0	4739300	0	0	0	5237900	0	0	0	0	NaN	NaN	NaN	22.1762	NaN	NaN	NaN	22.3206	NaN	NaN	NaN	NaN	activation of caspase activity;biological regulation;cellular process;cellular response to stimulus;cellular response to stress;establishment of localization;establishment of localization in cell;establishment of protein localization;intracellular protein transport;intracellular transport;positive regulation of caspase activity;positive regulation of catalytic activity;positive regulation of hydr…	binding;binding, bridging;calcium ion binding;cation binding;ion binding;metal ion binding	cell part;cytoplasmic part;cytoplasmic vesicle;endoplasmic reticulum;endoplasmic reticulum membrane;endoplasmic reticulum part;intracellular membrane-bounded organelle;intracellular organelle;intracellular organelle part;intracellular part;membrane;membrane part;membrane-bounded organelle;nuclear membrane;nuclear part;nucleus;organelle;organelle membrane;organelle part;vesicle
O75367;Q9P0M6	O75367;Q9P0M6	Core histone macro-H2A.1;Core histone macro-H2A.2	H2AFY;H2AFY2	3	3	12.4	39.617	3535500	3167400	0	0	0	3397500	9644300	6658200	5748400	0	0	0	21.7535	21.5949	NaN	NaN	NaN	21.696	23.2012	22.6667	22.4547	NaN	NaN	NaN	biological regulation;cellular component assembly;cellular component assembly at cellular level;cellular component organization;cellular component organization at cellular level;cellular component organization or biogenesis;cellular component organization or biogenesis at cellular level;cellular macromolecular complex assembly;cellular macromolecular complex subunit organization;cellular process;…	binding;chromatin binding;DNA binding;nucleic acid binding	Barr body;cell part;chromosomal part;chromosome;condensed chromosome;intracellular non-membrane-bounded organelle;intracellular organelle;intracellular organelle part;intracellular part;macromolecular complex;non-membrane-bounded organelle;nuclear chromosome;nuclear part;nucleosome;organelle;organelle part;protein-DNA complex;sex chromosome;X chromosome	Systemic lupus erythematosus
O75874	O75874	Isocitrate dehydrogenase [NADP] cytoplasmic	IDH1	5	5	16.2	46.659	0	0	0	0	0	0	1648100	1815800	0	6936900	9023700	6996500	NaN	NaN	NaN	NaN	NaN	NaN	20.6524	20.7922	NaN	22.7259	23.1053	22.7382	2-oxoglutarate metabolic process;acetyl-CoA catabolic process;acetyl-CoA metabolic process;amine metabolic process;anatomical structure development;carbohydrate metabolic process;carboxylic acid metabolic process;catabolic process;cellular aldehyde metabolic process;cellular amine metabolic process;cellular amino acid metabolic process;cellular carbohydrate metabolic process;cellular catabolic pr…	binding;catalytic activity;cation binding;coenzyme binding;cofactor binding;ion binding;isocitrate dehydrogenase (NADP+) activity;isocitrate dehydrogenase activity;magnesium ion binding;metal ion binding;NAD binding;NADP binding;nucleotide binding;oxidoreductase activity;oxidoreductase activity, acting on CH-OH group of donors;oxidoreductase activity, acting on the CH-OH group of donors, NAD or N…	cell part;cytoplasmic part;cytosol;intracellular membrane-bounded organelle;intracellular organelle;intracellular organelle lumen;intracellular organelle part;intracellular part;membrane-bounded organelle;membrane-enclosed lumen;microbody lumen;microbody part;mitochondrion;organelle;organelle lumen;organelle part;peroxisomal matrix;peroxisomal part	Carbon fixation pathways in prokaryotes;Citrate cycle (TCA cycle);Glutathione metabolism;Peroxisome
O75955	O75955	Flotillin-1	FLOT1	2	2	5.2	47.355	0	5106100	0	7706700	8729100	0	3284300	6216500	6078000	1535900	0	0	NaN	22.2838	NaN	22.8777	23.0574	NaN	21.6472	22.5677	22.5352	20.5507	NaN	NaN	anatomical structure morphogenesis;axonogenesis;biological regulation;cell part morphogenesis;cell projection morphogenesis;cell projection organization;cellular component morphogenesis;cellular component organization;cellular component organization at cellular level;cellular component organization or biogenesis;cellular component organization or biogenesis at cellular level;cellular developmenta…		caveola;cell part;centriolar satellite;cytoplasmic membrane-bounded vesicle;cytoplasmic part;cytoplasmic vesicle;cytoskeletal part;endosome;flotillin complex;integral to membrane;intracellular membrane-bounded organelle;intracellular organelle;intracellular organelle part;intracellular part;intrinsic to membrane;macromolecular complex;melanosome;membrane;membrane part;membrane raft;membrane-bound…	Insulin signaling pathway
O94832	O94832	Unconventional myosin-Id	MYO1D	3	3	3.5	116.2	0	0	0	2381500	0	1453700	0	0	0	0	0	0	NaN	NaN	NaN	21.1834	NaN	20.4713	NaN	NaN	NaN	NaN	NaN	NaN	biological regulation;negative regulation of catalytic activity;negative regulation of hydrolase activity;negative regulation of molecular function;negative regulation of phosphatase activity;regulation of biological process;regulation of catalytic activity;regulation of cellular metabolic process;regulation of cellular process;regulation of dephosphorylation;regulation of hydrolase activity;regu…	actin-dependent ATPase activity;adenyl nucleotide binding;adenyl ribonucleotide binding;ATP binding;ATPase activity;ATPase activity, coupled;binding;catalytic activity;hydrolase activity;hydrolase activity, acting on acid anhydrides;hydrolase activity, acting on acid anhydrides, in phosphorus-containing anhydrides;microfilament motor activity;motor activity;nucleoside-triphosphatase activity;nucl…	axolemma;axon part;cell part;cell projection membrane;cell projection part;cytoplasmic part;cytoskeletal part;endoplasmic reticulum;intracellular membrane-bounded organelle;intracellular organelle;intracellular organelle part;intracellular part;leading edge membrane;macromolecular complex;membrane part;membrane-bounded organelle;myosin complex;neuron projection membrane;organelle;organelle part;p…
O95436	O95436	Sodium-dependent phosphate transport protein 2B	SLC34A2	10	10	23.3	75.759	7544900	4637300	7321500	7065300	5052300	1865500	5335300	5094900	4499300	8543900	8209100	8817300	22.8471	22.1449	22.8037	22.7523	22.2685	20.8311	22.3471	22.2806	22.1013	23.0265	22.9688	23.0719	aging;anion homeostasis;biological regulation;cellular anion homeostasis;cellular chemical homeostasis;cellular homeostasis;cellular ion homeostasis;cellular phosphate ion homeostasis;cellular process;cellular trivalent inorganic anion homeostasis;chemical homeostasis;chordate embryonic development;developmental process;embryo development;embryo development ending in birth or egg hatching;homeost…	active transmembrane transporter activity;alkali metal ion binding;anion binding;anion transmembrane transporter activity;anion:cation symporter activity;binding;cation binding;cation transmembrane transporter activity;inorganic anion transmembrane transporter activity;inorganic cation transmembrane transporter activity;ion binding;ion transmembrane transporter activity;metal ion binding;metal io…	apical plasma membrane;brush border membrane;cell part;cell projection membrane;cell projection part;integral to membrane;integral to plasma membrane;intrinsic to membrane;intrinsic to plasma membrane;membrane part;plasma membrane part
O95833	O95833	Chloride intracellular channel protein 3	CLIC3	6	6	43.2	26.648	0	0	0	0	4154200	5659200	1733500	2667100	3117500	3584200	4402500	4820200	NaN	NaN	NaN	NaN	21.9861	22.4322	20.7253	21.3468	21.572	21.7732	22.0699	22.2007	biological regulation;cellular process;cellular response to stimulus;regulation of biological process;regulation of cellular process;response to stimulus;signal transduction	anion channel activity;anion transmembrane transporter activity;channel activity;chloride channel activity;gated channel activity;ion channel activity;ion transmembrane transporter activity;passive transmembrane transporter activity;substrate-specific channel activity;substrate-specific transmembrane transporter activity;substrate-specific transporter activity;transmembrane transporter activity;t…	cell part;chloride channel complex;cytoplasm;intracellular membrane-bounded organelle;intracellular organelle;intracellular part;ion channel complex;macromolecular complex;membrane part;membrane-bounded organelle;nucleus;organelle;protein complex
O95865	O95865	N(G),N(G)-dimethylarginine dimethylaminohydrolase 2	DDAH2	7	7	46	29.644	0	0	0	0	3970200	4352000	0	0	3186400	5662600	4647700	3870700	NaN	NaN	NaN	NaN	21.9208	22.0532	NaN	NaN	21.6035	22.433	22.1481	21.8842	amine catabolic process;amine metabolic process;arginine catabolic process;arginine metabolic process;biological regulation;biosynthetic process;carboxylic acid catabolic process;carboxylic acid metabolic process;catabolic process;cellular amine metabolic process;cellular amino acid catabolic process;cellular amino acid metabolic process;cellular biosynthetic process;cellular catabolic process;ce…	amine binding;amino acid binding;binding;carboxylic acid binding;catalytic activity;dimethylargininase activity;hydrolase activity;hydrolase activity, acting on carbon-nitrogen (but not peptide) bonds;hydrolase activity, acting on carbon-nitrogen (but not peptide) bonds, in linear amidines	cell part;cytoplasmic part;intracellular membrane-bounded organelle;intracellular organelle;intracellular part;membrane-bounded organelle;mitochondrion;organelle
O96009	O96009	Napsin-A	NAPSA	4	4	13.3	45.386	7840700	11581000	7115700	9345500	8049300	7542600	11161000	14845000	21604000	7873900	7085500	8096000	22.9026	23.4653	22.7626	23.1558	22.9404	22.8466	23.412	23.8235	24.3648	22.9086	22.7564	22.9488	anatomical structure homeostasis;biological regulation;chemical homeostasis;chemical homeostasis within a tissue;homeostatic process;macromolecule metabolic process;membrane protein proteolysis;metabolic process;primary metabolic process;protein metabolic process;proteolysis;regulation of biological quality;surfactant homeostasis;tissue homeostasis	aspartic-type endopeptidase activity;aspartic-type peptidase activity;catalytic activity;endopeptidase activity;hydrolase activity;peptidase activity;peptidase activity, acting on L-amino acid peptides	cell part;cytoplasmic part;extracellular region part;extracellular space;intracellular membrane-bounded organelle;intracellular organelle;intracellular part;lysosome;lytic vacuole;membrane-bounded organelle;organelle;vacuole	Lysosome
P00167	P00167	Cytochrome b5	CYB5A	4	4	39.6	15.33	0	0	0	8961800	6942500	6290700	14608000	13681000	17297000	0	0	0	NaN	NaN	NaN	23.0954	22.727	22.5848	23.8003	23.7057	24.044	NaN	NaN	NaN	carboxylic acid metabolic process;cellular ketone metabolic process;cellular metabolic process;cellular process;electron transport chain;generation of precursor metabolites and energy;L-ascorbic acid metabolic process;metabolic process;organic acid metabolic process;oxidation-reduction process;oxoacid metabolic process;small molecule metabolic process;vitamin metabolic process;water-soluble vitam…	aldo-keto reductase (NADP) activity;binding;catalytic activity;cation binding;cation transmembrane transporter activity;cytochrome-c oxidase activity;heme binding;heme-copper terminal oxidase activity;hydrogen ion transmembrane transporter activity;inorganic cation transmembrane transporter activity;ion binding;ion transmembrane transporter activity;iron ion binding;metal ion binding;monovalent i…	cell part;cytoplasmic part;endoplasmic reticulum membrane;endoplasmic reticulum part;integral to membrane;intracellular organelle part;intracellular part;intrinsic to membrane;membrane;membrane part;mitochondrial membrane;mitochondrial outer membrane;mitochondrial part;organelle membrane;organelle outer membrane;organelle part;outer membrane
P00325;P07327;P08319	P00325;P07327	Alcohol dehydrogenase 1B;Alcohol dehydrogenase 1A	ADH1B;ADH1A	25	14	84	39.854	29273000	18243000	4793300	23749000	28214000	34707000	22602000	24684000	14699000	126660000	109590000	59469000	24.8031	24.1208	22.1926	24.5014	24.7499	25.0487	24.4299	24.5571	23.8092	26.9164	26.7075	25.8256	alcohol catabolic process;alcohol metabolic process;biological regulation;catabolic process;cellular aldehyde metabolic process;cellular hormone metabolic process;cellular lipid metabolic process;cellular metabolic process;cellular process;cofactor metabolic process;diterpenoid metabolic process;drug metabolic process;ethanol metabolic process;ethanol oxidation;fat-soluble vitamin metabolic proce…	alcohol dehydrogenase (NAD) activity;alcohol dehydrogenase (NADP+) activity;alcohol dehydrogenase activity, zinc-dependent;alditol:NADP+ 1-oxidoreductase activity;aldo-keto reductase (NADP) activity;all-trans retinal binding;benzaldehyde dehydrogenase activity;binding;catalytic activity;cation binding;coenzyme binding;cofactor binding;ion binding;isoprenoid binding;lipid binding;metal ion binding…	cell part;cytoplasmic part;cytoskeleton;cytosol;intracellular non-membrane-bounded organelle;intracellular organelle;intracellular part;microtubule cytoskeleton;non-membrane-bounded organelle;organelle	Drug metabolism - cytochrome P450;Fatty acid metabolism;Glycolysis / Gluconeogenesis;Metabolism of xenobiotics by cytochrome P450;Retinol metabolism;Tyrosine metabolism
P00338	P00338	L-lactate dehydrogenase A chain	LDHA	20	19	78.6	36.688	9956800	3518700	3724300	1908700	4514900	7360300	3396400	5395300	5981900	72550000	59702000	59293000	23.2473	21.7466	21.8285	20.8642	22.1063	22.8113	21.6956	22.3633	22.5122	26.1125	25.8313	25.8214	alcohol catabolic process;alcohol metabolic process;carbohydrate catabolic process;carbohydrate metabolic process;carboxylic acid metabolic process;catabolic process;cell communication;cellular carbohydrate catabolic process;cellular carbohydrate metabolic process;cellular ketone metabolic process;cellular metabolic process;cellular process;cellular response to external stimulus;cellular response…	catalytic activity;lactate dehydrogenase activity;L-lactate dehydrogenase activity;oxidoreductase activity;oxidoreductase activity, acting on CH-OH group of donors;oxidoreductase activity, acting on the CH-OH group of donors, NAD or NADP as acceptor	cell part;cytoplasmic part;cytosol;intracellular membrane-bounded organelle;intracellular organelle;intracellular part;membrane-bounded organelle;mitochondrion;organelle	Cysteine and methionine metabolism;Glycolysis / Gluconeogenesis;Propanoate metabolism;Pyruvate metabolism
P00352	P00352	Retinal dehydrogenase 1	ALDH1A1	7	7	28.1	54.861	4884100	6334400	0	3399700	5128100	6887200	0	0	8050500	7937500	4523500	8197900	22.2197	22.5948	NaN	21.697	22.29	22.7155	NaN	NaN	22.9406	22.9203	22.109	22.9668	alcohol metabolic process;biological regulation;cellular aldehyde metabolic process;cellular hormone metabolic process;cellular lipid metabolic process;cellular metabolic process;cellular process;diterpenoid metabolic process;ethanol metabolic process;ethanol oxidation;fat-soluble vitamin metabolic process;hormone metabolic process;isoprenoid metabolic process;lipid metabolic process;metabolic pr…	aldehyde dehydrogenase (NAD) activity;androgen binding;binding;catalytic activity;enzyme activator activity;enzyme regulator activity;GTPase activator activity;GTPase regulator activity;hormone binding;lipid binding;nucleoside-triphosphatase regulator activity;oxidoreductase activity;oxidoreductase activity, acting on the aldehyde or oxo group of donors;oxidoreductase activity, acting on the alde…	cell part;cytoplasmic part;cytosol;intracellular part	Retinol metabolism
P00450	P00450	Ceruloplasmin	CP	43	40	51.2	122.2	17109000	7915600	20107000	33118000	37512000	55992000	91153000	127730000	158310000	82385000	86746000	71749000	24.0283	22.9163	24.2612	24.9811	25.1608	25.7387	26.4418	26.9285	27.2382	26.2959	26.3703	26.0965	biological regulation;cation homeostasis;cation transport;cellular cation homeostasis;cellular chemical homeostasis;cellular homeostasis;cellular ion homeostasis;cellular iron ion homeostasis;cellular metal ion homeostasis;cellular process;chemical homeostasis;copper ion transport;establishment of localization;homeostatic process;ion homeostasis;ion transport;iron ion homeostasis;metal ion homeos…	binding;catalytic activity;cation binding;copper ion binding;ferroxidase activity;ion binding;metal ion binding;oxidoreductase activity;oxidoreductase activity, oxidizing metal ions;oxidoreductase activity, oxidizing metal ions, oxygen as acceptor;transition metal ion binding	extracellular region part;extracellular space	Porphyrin and chlorophyll metabolism
P00491	P00491	Purine nucleoside phosphorylase	PNP	5	5	28.4	32.118	0	0	0	0	0	0	0	0	0	2269600	1151100	0	NaN	NaN	NaN	NaN	NaN	NaN	NaN	NaN	NaN	21.114	20.1346	NaN	biological regulation;biosynthetic process;catabolic process;cellular aromatic compound metabolic process;cellular biosynthetic process;cellular catabolic process;cellular metabolic compound salvage;cellular metabolic process;cellular nitrogen compound biosynthetic process;cellular nitrogen compound catabolic process;cellular nitrogen compound metabolic process;cellular process;coenzyme biosynthe…	anion binding;binding;catalytic activity;drug binding;ion binding;nucleobase binding;nucleoside binding;phosphate ion binding;purine base binding;purine-nucleoside phosphorylase activity;transferase activity;transferase activity, transferring glycosyl groups;transferase activity, transferring pentosyl groups	cell part;cytoplasmic part;cytoskeleton;cytosol;intracellular non-membrane-bounded organelle;intracellular organelle;intracellular part;non-membrane-bounded organelle;organelle	Nicotinate and nicotinamide metabolism;Purine metabolism;Pyrimidine metabolism
P00558;P07205	P00558	Phosphoglycerate kinase 1	PGK1	22	22	70	44.614	3683600	3869500	2434000	4041900	7986400	5583600	3049600	7864700	9089200	41319000	38385000	34298000	21.8127	21.8837	21.2149	21.9466	22.9291	22.4128	21.5402	22.907	23.1157	25.3003	25.194	25.0316	alcohol biosynthetic process;alcohol catabolic process;alcohol metabolic process;biosynthetic process;carbohydrate biosynthetic process;carbohydrate catabolic process;carbohydrate metabolic process;catabolic process;cellular biosynthetic process;cellular carbohydrate biosynthetic process;cellular carbohydrate catabolic process;cellular carbohydrate metabolic process;cellular metabolic process;cel…	adenyl nucleotide binding;adenyl ribonucleotide binding;ATP binding;binding;catalytic activity;kinase activity;nucleotide binding;phosphoglycerate kinase activity;phosphotransferase activity, carboxyl group as acceptor;purine nucleotide binding;purine ribonucleoside triphosphate binding;purine ribonucleotide binding;ribonucleotide binding;transferase activity;transferase activity, transferring ph…	cell part;cytoplasmic part;cytosol;intracellular part	Carbon fixation in photosynthetic organisms;Glycolysis / Gluconeogenesis
P00734;CON__P00735	P00734	Prothrombin;Activation peptide fragment 1;Activation peptide fragment 2;Thrombin light chain;Thrombin heavy chain	F2	14	14	30.1	70.036	5404300	0	0	20943000	22459000	10184000	0	0	0	14650000	18407000	15579000	22.3657	NaN	NaN	24.32	24.4208	23.2798	NaN	NaN	NaN	23.8044	24.1338	23.8931	acute inflammatory response;acute-phase response;biological regulation;blood coagulation, intrinsic pathway;calcium ion homeostasis;cation homeostasis;cell activation;cell migration;cell motility;cell surface receptor linked signaling pathway;cellular calcium ion homeostasis;cellular cation homeostasis;cellular chemical homeostasis;cellular component movement;cellular divalent inorganic cation ho…	binding;calcium ion binding;catalytic activity;cation binding;endopeptidase activity;growth factor activity;hydrolase activity;ion binding;metal ion binding;molecular transducer activity;peptidase activity;peptidase activity, acting on L-amino acid peptides;protein binding;receptor activity;receptor binding;serine hydrolase activity;serine-type endopeptidase activity;serine-type peptidase activit…	cell part;cytoplasmic part;endoplasmic reticulum lumen;endoplasmic reticulum part;extracellular region part;extracellular space;Golgi apparatus part;Golgi lumen;intracellular organelle lumen;intracellular organelle part;intracellular part;membrane;membrane-enclosed lumen;organelle lumen;organelle part;plasma membrane	Complement and coagulation cascades;Neuroactive ligand-receptor interaction;Regulation of actin cytoskeleton
P00736	P00736	Complement C1r subcomponent;Complement C1r subcomponent heavy chain;Complement C1r subcomponent light chain	C1R	9	9	21.1	80.118	0	0	0	5274900	4705500	4671500	0	0	0	5399400	5349000	5210200	NaN	NaN	NaN	22.3307	22.1659	22.1555	NaN	NaN	NaN	22.3644	22.3508	22.3129	activation of immune response;biological regulation;complement activation;complement activation, classical pathway;defense response;humoral immune response;immune effector process;immune response;immune system process;innate immune response;macromolecule metabolic process;metabolic process;positive regulation of biological process;positive regulation of immune response;positive regulation of immu…	binding;calcium ion binding;catalytic activity;cation binding;endopeptidase activity;hydrolase activity;ion binding;metal ion binding;peptidase activity;peptidase activity, acting on L-amino acid peptides;serine hydrolase activity;serine-type endopeptidase activity;serine-type peptidase activity	extracellular region	Complement and coagulation cascades;Phagosome;Staphylococcus aureus infection;Systemic lupus erythematosus
P00738	P00738	Haptoglobin;Haptoglobin alpha chain;Haptoglobin beta chain	HP	27	13	66.5	45.205	51437000	41420000	11992000	693020000	541420000	549440000	55951000	31124000	23126000	103190000	82198000	127880000	25.6163	25.3038	23.5156	29.3683	29.0122	29.0334	25.7377	24.8915	24.463	26.6207	26.2926	26.9302	acute inflammatory response;acute-phase response;biological regulation;cation homeostasis;cellular cation homeostasis;cellular chemical homeostasis;cellular homeostasis;cellular ion homeostasis;cellular iron ion homeostasis;cellular metal ion homeostasis;cellular process;chemical homeostasis;defense response;defense response to bacterium;homeostatic process;inflammatory response;ion homeostasis;i…	antioxidant activity;binding;catalytic activity;hemoglobin binding;protein binding	cell part;cytoplasmic membrane-bounded vesicle lumen;cytoplasmic part;cytoplasmic vesicle part;endocytic vesicle lumen;extracellular region part;extracellular space;haptoglobin-hemoglobin complex;intracellular organelle part;intracellular part;macromolecular complex;membrane-enclosed lumen;organelle lumen;organelle part;protein complex;vesicle lumen
P00739	P00739	Haptoglobin-related protein	HPR	20	5	57.2	39.029	0	0	0	9046200	6905800	9132900	4131200	1275100	0	4625200	4335100	0	NaN	NaN	NaN	23.1089	22.7194	23.1226	21.9781	20.2822	NaN	22.1411	22.0476	NaN	metabolic process	binding;catalytic activity;hemoglobin binding;protein binding	extracellular region part;high-density lipoprotein particle;macromolecular complex;plasma lipoprotein particle;protein-lipid complex;spherical high-density lipoprotein particle	African trypanosomiasis
P00747	P00747	Plasminogen;Plasmin heavy chain A;Activation peptide;Angiostatin;Plasmin heavy chain A, short form;Plasmin light chain B	PLG	18	18	34.1	90.568	0	0	0	8184800	7601900	4873100	0	5416500	2379300	17350000	14893000	11555000	NaN	NaN	NaN	22.9645	22.8579	22.2164	NaN	22.3689	21.1821	24.0484	23.8281	23.462	biological regulation;cell activation;cellular component disassembly;cellular component disassembly at cellular level;cellular component organization;cellular component organization at cellular level;cellular component organization or biogenesis;cellular component organization or biogenesis at cellular level;cellular macromolecule metabolic process;cellular metabolic process;cellular process;cell…	catalytic activity;endopeptidase activity;hydrolase activity;peptidase activity;peptidase activity, acting on L-amino acid peptides;serine hydrolase activity;serine-type endopeptidase activity;serine-type peptidase activity	cell part;cytoplasmic membrane-bounded vesicle lumen;cytoplasmic part;cytoplasmic vesicle part;extracellular region part;extracellular space;extrinsic to external side of plasma membrane;extrinsic to membrane;extrinsic to plasma membrane;intracellular organelle part;intracellular part;membrane part;membrane-enclosed lumen;organelle lumen;organelle part;plasma membrane part;platelet alpha granule …	Complement and coagulation cascades;Neuroactive ligand-receptor interaction;Staphylococcus aureus infection
P00751	P00751	Complement factor B;Complement factor B Ba fragment;Complement factor B Bb fragment	CFB	6	6	10.9	85.532	0	0	0	0	0	0	0	0	0	4195600	3488800	3529000	NaN	NaN	NaN	NaN	NaN	NaN	NaN	NaN	NaN	22.0004	21.7343	21.7508	activation of immune response;biological regulation;complement activation;complement activation, alternative pathway;defense response;humoral immune response;immune effector process;immune response;immune system process;innate immune response;macromolecule metabolic process;metabolic process;positive regulation of biological process;positive regulation of immune response;positive regulation of im…	binding;catalytic activity;complement binding;endopeptidase activity;hydrolase activity;peptidase activity;peptidase activity, acting on L-amino acid peptides;protein binding;serine hydrolase activity;serine-type endopeptidase activity;serine-type peptidase activity	cell part;extracellular region;membrane;plasma membrane	Complement and coagulation cascades;Staphylococcus aureus infection
P00915	P00915	Carbonic anhydrase 1	CA1	3	3	16.5	28.87	0	0	0	0	10496000	8324300	0	0	0	0	0	0	NaN	NaN	NaN	NaN	23.3233	22.9889	NaN	NaN	NaN	NaN	NaN	NaN	anion transport;bicarbonate transport;cellular metabolic process;cellular process;establishment of localization;inorganic anion transport;ion transport;metabolic process;one-carbon metabolic process;organic anion transport;small molecule metabolic process;transport	binding;carbonate dehydratase activity;carbon-oxygen lyase activity;catalytic activity;cation binding;hydro-lyase activity;ion binding;lyase activity;metal ion binding;transition metal ion binding;zinc ion binding	cell part;cytoplasmic part;cytosol;Golgi apparatus;intracellular membrane-bounded organelle;intracellular organelle;intracellular part;membrane-bounded organelle;organelle	Nitrogen metabolism
P00918	P00918	Carbonic anhydrase 2	CA2	2	2	10	29.246	0	0	0	0	0	1316000	0	0	0	0	0	1593200	NaN	NaN	NaN	NaN	NaN	20.3277	NaN	NaN	NaN	NaN	NaN	20.6035	anatomical structure development;anatomical structure morphogenesis;anion transport;bicarbonate transport;biological regulation;carbon dioxide transport;cellular metabolic process;cellular process;developmental process;establishment of localization;gas transport;inorganic anion transport;ion transport;kidney development;metabolic process;morphogenesis of an epithelium;odontogenesis;odontogenesis …	binding;carbonate dehydratase activity;carbon-oxygen lyase activity;catalytic activity;cation binding;hydro-lyase activity;ion binding;lyase activity;metal ion binding;transition metal ion binding;zinc ion binding	apical part of cell;axon;basolateral plasma membrane;cell part;cell projection;cytoplasmic part;cytosol;extracellular region part;extracellular space;intracellular part;membrane part;microvillus;neuron projection;plasma membrane part	Nitrogen metabolism
P00966	P00966	Argininosuccinate synthase	ASS1	6	6	25	46.53	0	0	0	0	0	0	0	0	2072300	7910100	6752200	8414400	NaN	NaN	NaN	NaN	NaN	NaN	NaN	NaN	20.9828	22.9153	22.6869	23.0044	amide biosynthetic process;amine biosynthetic process;amine metabolic process;arginine biosynthetic process;arginine metabolic process;biosynthetic process;carboxylic acid biosynthetic process;carboxylic acid metabolic process;cellular amide metabolic process;cellular amine metabolic process;cellular amino acid biosynthetic process;cellular amino acid metabolic process;cellular biosynthetic proce…	adenyl nucleotide binding;adenyl ribonucleotide binding;argininosuccinate synthase activity;ATP binding;binding;catalytic activity;ligase activity;ligase activity, forming carbon-nitrogen bonds;nucleotide binding;purine nucleotide binding;purine ribonucleoside triphosphate binding;purine ribonucleotide binding;ribonucleotide binding	cell part;cytoplasmic part;cytosol;intracellular part	Alanine, aspartate and glutamate metabolism;Arginine and proline metabolism
P01008	P01008	Antithrombin-III	SERPINC1	5	5	14.9	52.602	7310000	3032500	0	0	1463400	1256800	0	0	0	898970	2237600	2298000	22.8014	21.5321	NaN	NaN	20.4809	20.2613	NaN	NaN	NaN	19.7779	21.0935	21.1319	biological regulation;blood coagulation;coagulation;hemostasis;multicellular organismal process;negative regulation of biological process;negative regulation of defense response;negative regulation of inflammatory response;negative regulation of response to external stimulus;negative regulation of response to stimulus;regulation of biological process;regulation of biological quality;regulation of…	binding;carbohydrate binding;endopeptidase inhibitor activity;endopeptidase regulator activity;enzyme inhibitor activity;enzyme regulator activity;glycosaminoglycan binding;heparin binding;pattern binding;peptidase inhibitor activity;peptidase regulator activity;polysaccharide binding;serine-type endopeptidase inhibitor activity	cell part;extracellular region part;extracellular space;membrane;plasma membrane	Complement and coagulation cascades
P01009;P20848	P01009	Alpha-1-antitrypsin;Short peptide from AAT	SERPINA1	26	26	64.4	46.736	13614000	10952000	19542000	40789000	33394000	42535000	4170600	3663300	3817300	152560000	142860000	80380000	23.6986	23.3847	24.2201	25.2817	24.9931	25.3421	21.9918	21.8047	21.8641	27.1848	27.09	26.2603	acute inflammatory response;acute-phase response;biological regulation;cell activation;cellular process;defense response;establishment of localization;establishment of localization in cell;exocytosis;inflammatory response;platelet activation;platelet degranulation;regulation of biological process;regulation of macromolecule metabolic process;regulation of metabolic process;regulation of primary m…	endopeptidase inhibitor activity;endopeptidase regulator activity;enzyme inhibitor activity;enzyme regulator activity;peptidase inhibitor activity;peptidase regulator activity;serine-type endopeptidase inhibitor activity	cell part;cytoplasmic membrane-bounded vesicle lumen;cytoplasmic part;cytoplasmic vesicle part;extracellular matrix;extracellular region;extracellular region part;extracellular space;intracellular organelle part;intracellular part;membrane-enclosed lumen;organelle lumen;organelle part;platelet alpha granule lumen;proteinaceous extracellular matrix;secretory granule lumen;vesicle lumen	Complement and coagulation cascades
P01011	P01011	Alpha-1-antichymotrypsin;Alpha-1-antichymotrypsin His-Pro-less	SERPINA3	5	5	16.5	47.65	5304200	4157700	4472100	5907100	5346700	8727000	2429000	3966900	3542600	5978700	4612200	5393900	22.3387	21.9874	22.0925	22.494	22.3502	23.0571	21.2119	21.9196	21.7564	22.5114	22.137	22.3629	acute inflammatory response;acute-phase response;anatomical structure homeostasis;biological regulation;defense response;digestive system process;epithelial structure maintenance;homeostatic process;inflammatory response;maintenance of gastrointestinal epithelium;multicellular organismal process;regulation of biological process;regulation of biological quality;regulation of lipid metabolic proces…	binding;DNA binding;endopeptidase inhibitor activity;endopeptidase regulator activity;enzyme inhibitor activity;enzyme regulator activity;nucleic acid binding;peptidase inhibitor activity;peptidase regulator activity;serine-type endopeptidase inhibitor activity	cell part;extracellular region;intracellular membrane-bounded organelle;intracellular organelle;intracellular part;membrane-bounded organelle;nucleus;organelle
P01019	P01019	Angiotensinogen;Angiotensin-1;Angiotensin-2;Angiotensin-3;Angiotensin-4;Angiotensin 1-9;Angiotensin 1-7;Angiotensin 1-5;Angiotensin 1-4	AGT	3	3	12	53.154	0	0	0	455300	1569500	1903500	0	0	1055500	0	719970	0	NaN	NaN	NaN	18.7965	20.5819	20.8602	NaN	NaN	20.0095	NaN	19.4576	NaN	activation of NF-kappaB-inducing kinase activity;activation of phospholipase C activity;activation of phospholipase C activity by G-protein coupled receptor protein signaling pathway coupled to IP3 second messenger;activation of protein kinase activity;aging;anatomical structure development;anatomical structure morphogenesis;angiotensin maturation;angiotensin mediated vasoconstriction involved in…	acetyltransferase activator activity;binding;endopeptidase inhibitor activity;endopeptidase regulator activity;enzyme activator activity;enzyme inhibitor activity;enzyme regulator activity;growth factor activity;hormone activity;peptidase inhibitor activity;peptidase regulator activity;protein binding;receptor binding;serine-type endopeptidase inhibitor activity	extracellular region part;extracellular space	Hypertrophic cardiomyopathy (HCM);Renin-angiotensin system;Vascular smooth muscle contraction
P01023;P20742;CON__ENSEMBL:ENSBTAP00000024146	P01023	Alpha-2-macroglobulin	A2M	59	59	54.7	163.29	7610600	2864900	1392300	84778000	75718000	90920000	3749900	4719800	5082000	31326000	32409000	21307000	22.8596	21.4501	20.409	26.3372	26.1741	26.4381	21.8384	22.1703	22.277	24.9009	24.9499	24.3448	biological regulation;blood coagulation, intrinsic pathway;cell activation;cell differentiation;cellular developmental process;cellular process;cellular response to stimulus;developmental process;establishment of localization;establishment of localization in cell;exocytosis;female pregnancy;intracellular signal transduction;macromolecule metabolic process;metabolic process;multi-organism process;…	binding;cytokine binding;endopeptidase inhibitor activity;endopeptidase regulator activity;enzyme inhibitor activity;enzyme regulator activity;growth factor binding;interleukin-1 binding;peptidase inhibitor activity;peptidase regulator activity;protein binding;serine-type endopeptidase inhibitor activity;tumor necrosis factor binding	cell part;cytoplasmic membrane-bounded vesicle lumen;cytoplasmic part;cytoplasmic vesicle part;cytosol;extracellular membrane-bounded organelle;extracellular organelle;extracellular region part;extracellular space;extracellular vesicular exosome;intracellular organelle part;intracellular part;membrane-bounded organelle;membrane-bounded vesicle;membrane-enclosed lumen;organelle;organelle lumen;org…	Complement and coagulation cascades
P01024;O95568	P01024	Complement C3;Complement C3 beta chain;C3-beta-c;Complement C3 alpha chain;C3a anaphylatoxin;Acylation stimulating protein;Complement C3b alpha chain;Complement C3c alpha chain fragment 1;Complement C3dg fragment;Complement C3g fragment;Complement C3d fragment;Complement C3f fragment;Complement C3c alpha chain fragment 2	C3	72	65	51.3	187.15	5980400	2102800	1877500	79725000	69272000	72957000	11807000	11093000	12917000	37730000	33449000	24885000	22.5118	21.0039	20.8404	26.2485	26.0458	26.1205	23.4931	23.4031	23.6228	25.1692	24.9955	24.5688	activation of immune response;biological regulation;carboxylic acid metabolic process;cell surface receptor linked signaling pathway;cellular ketone metabolic process;cellular lipid metabolic process;cellular metabolic process;cellular process;cellular response to stimulus;complement activation;complement activation, alternative pathway;complement activation, classical pathway;defense response;fa…	binding;C5a anaphylatoxin chemotactic receptor binding;C5L2 anaphylatoxin chemotactic receptor binding;catalytic activity;endopeptidase inhibitor activity;endopeptidase regulator activity;enzyme inhibitor activity;enzyme regulator activity;G-protein-coupled receptor binding;methyltransferase activity;peptidase inhibitor activity;peptidase regulator activity;protein binding;protein methyltransfera…	cell part;cytoplasm;extracellular membrane-bounded organelle;extracellular organelle;extracellular region part;extracellular space;extracellular vesicular exosome;intracellular part;membrane;membrane-bounded organelle;membrane-bounded vesicle;organelle;plasma membrane;vesicle	Chagas disease (American trypanosomiasis);Complement and coagulation cascades;ko05152;Leishmaniasis;Phagosome;Staphylococcus aureus infection;Systemic lupus erythematosus
P01031	P01031	Complement C5;Complement C5 beta chain;Complement C5 alpha chain;C5a anaphylatoxin;Complement C5 alpha chain	C5	40	37	39.6	188.3	9148800	5796100	2494900	3576900	3483800	6662800	998840	0	0	28010000	31389000	11439000	23.1252	22.4667	21.2506	21.7703	21.7322	22.6677	19.9299	NaN	NaN	24.7394	24.9038	23.4475	activation of immune response;activation of MAPK activity;biological regulation;calcium ion homeostasis;carbohydrate homeostasis;cation homeostasis;cell death;cell migration;cell motility;cell surface receptor linked signaling pathway;cellular calcium ion homeostasis;cellular cation homeostasis;cellular chemical homeostasis;cellular component movement;cellular divalent inorganic cation homeostasi…	binding;chemokine activity;chemokine receptor binding;cytokine activity;cytokine receptor binding;endopeptidase inhibitor activity;endopeptidase regulator activity;enzyme inhibitor activity;enzyme regulator activity;G-protein-coupled receptor binding;peptidase inhibitor activity;peptidase regulator activity;protein binding;receptor binding	cell part;extracellular region part;extracellular space;macromolecular complex;membrane attack complex;membrane part;plasma membrane part;pore complex;protein complex	Complement and coagulation cascades;Prion diseases;Staphylococcus aureus infection;Systemic lupus erythematosus
P01033	P01033	Metalloproteinase inhibitor 1	TIMP1	2	2	21.3	23.171	0	0	0	0	0	0	0	0	0	4320600	1988000	2476400	NaN	NaN	NaN	NaN	NaN	NaN	NaN	NaN	NaN	22.0428	20.9229	21.2398	aging;biological regulation;cell activation;cell maturation;cellular component disassembly;cellular component disassembly at cellular level;cellular component organization;cellular component organization at cellular level;cellular component organization or biogenesis;cellular component organization or biogenesis at cellular level;cellular developmental process;cellular process;developmental matur…	binding;cation binding;endopeptidase inhibitor activity;endopeptidase regulator activity;enzyme inhibitor activity;enzyme regulator activity;ion binding;metal ion binding;metalloendopeptidase inhibitor activity;metalloenzyme inhibitor activity;metalloenzyme regulator activity;peptidase inhibitor activity;peptidase regulator activity	basement membrane;cell part;cytoplasmic membrane-bounded vesicle lumen;cytoplasmic part;cytoplasmic vesicle part;extracellular matrix part;extracellular region;extracellular region part;intracellular organelle part;intracellular part;membrane-enclosed lumen;organelle lumen;organelle part;platelet alpha granule lumen;secretory granule lumen;vesicle lumen
P01042	P01042	Kininogen-1;Kininogen-1 heavy chain;T-kinin;Bradykinin;Lysyl-bradykinin;Kininogen-1 light chain;Low molecular weight growth-promoting factor	KNG1	4	4	8.9	71.957	0	0	0	0	3788000	1891400	0	0	0	10052000	6086900	6667500	NaN	NaN	NaN	NaN	21.853	20.851	NaN	NaN	NaN	23.261	22.5373	22.6687	biological regulation;blood coagulation, intrinsic pathway;calcium ion homeostasis;cation homeostasis;cell activation;cellular calcium ion homeostasis;cellular cation homeostasis;cellular chemical homeostasis;cellular divalent inorganic cation homeostasis;cellular homeostasis;cellular ion homeostasis;cellular metal ion homeostasis;cellular process;chemical homeostasis;circulatory system process;c…	binding;carbohydrate binding;cation binding;cysteine-type endopeptidase inhibitor activity;endopeptidase inhibitor activity;endopeptidase regulator activity;enzyme inhibitor activity;enzyme regulator activity;glycosaminoglycan binding;heparin binding;ion binding;metal ion binding;pattern binding;peptidase inhibitor activity;peptidase regulator activity;polysaccharide binding;transition metal ion …	cell part;cytoplasmic membrane-bounded vesicle lumen;cytoplasmic part;cytoplasmic vesicle part;extracellular region;extracellular region part;extracellular space;intracellular organelle part;intracellular part;membrane;membrane-enclosed lumen;organelle lumen;organelle part;plasma membrane;platelet alpha granule lumen;secretory granule lumen;vesicle lumen	Complement and coagulation cascades
P01591	P01591	Immunoglobulin J chain	IGJ	8	8	64.2	18.098	3143300	4068900	0	20391000	29728000	24145000	8043200	17628000	6763600	9410800	5474300	6900700	21.5838	21.9562	NaN	24.2814	24.8253	24.5252	22.9393	24.0714	22.6894	23.1659	22.3842	22.7183	immune response;immune system process;response to stimulus	antigen binding;binding	extracellular region
P01619;A0A0C4DH25	P01619;A0A0C4DH25	Ig kappa chain V-III region B6	IGKV3D-20	4	4	46.6	12.557	0	0	2489900	10906000	5321000	7403100	0	0	5021300	0	0	0	NaN	NaN	21.2477	23.3786	22.3433	22.8197	NaN	NaN	22.2596	NaN	NaN	NaN	activation of immune response;biological regulation;complement activation;complement activation, classical pathway;defense response;humoral immune response;immune effector process;immune response;immune system process;innate immune response;macromolecule metabolic process;metabolic process;positive regulation of biological process;positive regulation of immune response;positive regulation of immu…	antigen binding;binding	cell part;extracellular region;membrane;plasma membrane
P01780;A0A0B4J1V1;P01763;P01762;A0A0C4DH32;P0DP04;A0A0B4J1X8;P01766;P01782	P01780;A0A0B4J1V1;P01763;P01762	Ig heavy chain V-III region JON;Ig heavy chain V-III region WEA;Ig heavy chain V-III region TRO	IGHV3-21	3	2	26.5	12.943	0	0	0	9186500	9270300	10516000	0	7329100	6181200	0	7684500	0	NaN	NaN	NaN	23.1311	23.1442	23.3261	NaN	22.8052	22.5595	NaN	22.8735	NaN	activation of immune response;biological regulation;complement activation;complement activation, classical pathway;defense response;humoral immune response;immune effector process;immune response;immune system process;innate immune response;macromolecule metabolic process;metabolic process;positive regulation of biological process;positive regulation of immune response;positive regulation of immu…	antigen binding;binding	cell part;extracellular region;membrane;plasma membrane
P01833	P01833	Polymeric immunoglobulin receptor;Secretory component	PIGR	17	17	36.4	83.283	4834000	3627000	5800800	20232000	16505000	24746000	22270000	18900000	12854000	9853100	11558000	8486900	22.2048	21.7903	22.4678	24.2701	23.9764	24.5607	24.4086	24.1719	23.6157	23.2321	23.4624	23.0168			cell part;extracellular region;integral to membrane;integral to plasma membrane;intrinsic to membrane;intrinsic to plasma membrane;membrane part;plasma membrane part	Intestinal immune network for IgA production
P01834	P01834	Ig kappa chain C region	IGKC	7	7	82.2	11.765	38503000	39473000	26362000	95290000	106640000	101430000	65920000	67722000	68757000	44087000	53196000	44984000	25.1985	25.2344	24.652	26.5058	26.6682	26.5959	25.9742	26.0131	26.035	25.3939	25.6648	25.4229	activation of immune response;biological regulation;complement activation;complement activation, classical pathway;defense response;humoral immune response;immune effector process;immune response;immune system process;innate immune response;macromolecule metabolic process;metabolic process;positive regulation of biological process;positive regulation of immune response;positive regulation of immu…	antigen binding;binding	cell part;extracellular region;membrane;plasma membrane
P01857	P01857	Ig gamma-1 chain C region	IGHG1	13	6	52.1	36.105	49506000	49661000	13837000	229810000	186080000	171120000	68661000	60666000	32890000	135450000	139510000	115230000	25.5611	25.5656	23.722	27.7759	27.4713	27.3504	26.033	25.8544	24.9711	27.0132	27.0558	26.7799	activation of immune response;biological regulation;complement activation;complement activation, classical pathway;defense response;humoral immune response;immune effector process;immune response;immune system process;innate immune response;macromolecule metabolic process;metabolic process;positive regulation of biological process;positive regulation of immune response;positive regulation of immu…	antigen binding;binding	cell part;extracellular region;membrane
P01859	P01859	Ig gamma-2 chain C region	IGHG2	8	4	32.2	35.9	0	0	0	10700000	28758000	12098000	0	0	0	13973000	13173000	0	NaN	NaN	NaN	23.3511	24.7775	23.5283	NaN	NaN	NaN	23.7361	23.6511	NaN	activation of immune response;biological regulation;complement activation;complement activation, classical pathway;defense response;humoral immune response;immune effector process;immune response;immune system process;innate immune response;macromolecule metabolic process;metabolic process;positive regulation of biological process;positive regulation of immune response;positive regulation of immu…	antigen binding;binding	cell part;extracellular region;membrane
P01860	P01860	Ig gamma-3 chain C region	IGHG3	11	4	40.6	41.287	0	0	0	0	7981600	13221000	9938400	10263000	0	18534000	18154000	21003000	NaN	NaN	NaN	NaN	22.9282	23.6563	23.2446	23.2909	NaN	24.1437	24.1138	24.3241	activation of immune response;biological regulation;complement activation;complement activation, classical pathway;defense response;humoral immune response;immune effector process;immune response;immune system process;innate immune response;macromolecule metabolic process;metabolic process;positive regulation of biological process;positive regulation of immune response;positive regulation of immu…	antigen binding;binding	cell part;extracellular region;membrane
P01861	P01861	Ig gamma-4 chain C region	IGHG4	9	2	35.2	35.94	0	0	0	17909000	54443000	33130000	0	14135000	9007000	28749000	50959000	43364000	NaN	NaN	NaN	24.0942	25.6982	24.9816	NaN	23.7528	23.1026	24.777	25.6028	25.37	activation of immune response;biological regulation;complement activation;complement activation, classical pathway;defense response;humoral immune response;immune effector process;immune response;immune system process;innate immune response;macromolecule metabolic process;metabolic process;positive regulation of biological process;positive regulation of immune response;positive regulation of immu…	antigen binding;binding	cell part;extracellular region;membrane
P01871	P01871	Ig mu chain C region	IGHM	23	23	58.1	49.439	14462000	17378000	15066000	297020000	241340000	282100000	134760000	116320000	109640000	143920000	132200000	99156000	23.7858	24.0508	23.8448	28.146	27.8465	28.0716	27.0058	26.7935	26.7082	27.1007	26.9781	26.5632	immune response;immune system process;response to stimulus	antigen binding;binding	cell part;extracellular region;integral to membrane;intrinsic to membrane;membrane;membrane part;plasma membrane
P01876	P01876	Ig alpha-1 chain C region	IGHA1	11	8	49.6	37.654	30980000	33231000	12841000	162520000	149580000	136230000	68520000	82077000	86800000	40530000	48940000	30474000	24.8848	24.986	23.6143	27.276	27.1563	27.0215	26.03	26.2905	26.3712	25.2725	25.5445	24.8611	cellular macromolecule metabolic process;cellular metabolic process;cellular process;cellular protein metabolic process;immune response;immune system process;macromolecule metabolic process;macromolecule modification;metabolic process;primary metabolic process;protein metabolic process;protein modification process;protein-chromophore linkage;response to stimulus	antigen binding;binding	extracellular region
P01877	P01877	Ig alpha-2 chain C region	IGHA2	8	5	45.9	36.591	3840600	4205200	0	12811000	8526000	6403500	33942000	31378000	35356000	0	0	0	21.8729	22.0037	NaN	23.6109	23.0234	22.6104	25.0166	24.9032	25.0755	NaN	NaN	NaN	immune response;immune system process;response to stimulus	antigen binding;binding	cell part;extracellular region;membrane
P01903;P01906	P01903	HLA class II histocompatibility antigen, DR alpha chain	HLA-DRA	4	4	24.8	28.621	5706900	4763000	0	0	0	5844000	4263700	10112000	7078800	0	0	0	22.4443	22.1834	NaN	NaN	NaN	22.4785	22.0237	23.2696	22.7551	NaN	NaN	NaN	activation of immune response;antigen processing and presentation;antigen processing and presentation of exogenous antigen;antigen processing and presentation of exogenous peptide antigen;antigen processing and presentation of exogenous peptide antigen via MHC class II;antigen processing and presentation of peptide antigen;antigen processing and presentation of peptide antigen via MHC class II;an…	MHC class II receptor activity;molecular transducer activity;receptor activity;signal transducer activity;signaling receptor activity;transmembrane signaling receptor activity	cell part;clathrin coated vesicle membrane;clathrin-coated endocytic vesicle membrane;coated vesicle membrane;cytoplasmic part;cytoplasmic vesicle membrane;cytoplasmic vesicle part;endocytic vesicle membrane;endoplasmic reticulum part;endosomal part;endosome membrane;ER to Golgi transport vesicle membrane;Golgi apparatus part;Golgi membrane;integral to endoplasmic reticulum membrane;integral to l…	Allograft rejection;Antigen processing and presentation;Asthma;Autoimmune thyroid disease;Cell adhesion molecules (CAMs);Graft-versus-host disease;Intestinal immune network for IgA production;ko05152;Leishmaniasis;Phagosome;Rheumatoid arthritis;Staphylococcus aureus infection;Systemic lupus erythematosus;Toxoplasmosis;Type I diabetes mellitus;Viral myocarditis
P02042;CON__Q3SX09;CON__P02070;P69892;P69891;P02100	P02042	Hemoglobin subunit delta	HBD	13	6	86.4	16.055	117850000	151250000	116770000	1604400000	2463900000	2608400000	200770000	183570000	569010000	276490000	326100000	358620000	26.8124	27.1724	26.7991	30.5794	31.1983	31.2805	27.581	27.4518	29.0839	28.0427	28.2807	28.4179	biological regulation;blood coagulation;coagulation;hemostasis;multicellular organismal process;negative regulation of biological process;negative regulation of biosynthetic process;negative regulation of cellular biosynthetic process;negative regulation of cellular macromolecule biosynthetic process;negative regulation of cellular metabolic process;negative regulation of cellular process;negativ…	binding;cation binding;heme binding;ion binding;iron ion binding;metal ion binding;oxygen binding;oxygen transporter activity;substrate-specific transporter activity;tetrapyrrole binding;transition metal ion binding;transporter activity	cell part;cytoplasmic part;cytosol;cytosolic part;hemoglobin complex;intracellular part;macromolecular complex;protein complex	African trypanosomiasis;Malaria
P02549	P02549	Spectrin alpha chain, erythrocytic 1	SPTA1	33	33	22	280.01	510530	0	0	14676000	16791000	16636000	4610700	7887800	7824300	1266900	1084400	2058500	18.9616	NaN	NaN	23.807	24.0012	23.9878	22.1366	22.9112	22.8995	20.2729	20.0485	20.9732	actin cytoskeleton organization;actin filament capping;actin filament organization;actin filament-based process;anatomical structure development;axon guidance;biological regulation;biosynthetic process;cellular biosynthetic process;cellular component organization;cellular component organization at cellular level;cellular component organization or biogenesis;cellular component organization or biog…	actin binding;actin filament binding;binding;calcium ion binding;cation binding;cytoskeletal protein binding;ion binding;metal ion binding;protein binding;structural constituent of cytoskeleton;structural molecule activity	cell cortex part;cell part;cuticular plate;cytoplasmic part;cytoskeletal part;cytoskeleton;cytosol;intracellular non-membrane-bounded organelle;intracellular organelle;intracellular organelle part;intracellular part;intrinsic to internal side of plasma membrane;intrinsic to membrane;intrinsic to plasma membrane;membrane part;non-membrane-bounded organelle;organelle;organelle part;plasma membrane …
P02647;CON__P15497	P02647	Apolipoprotein A-I;Proapolipoprotein A-I;Truncated apolipoprotein A-I	APOA1	25	25	62.5	30.777	35704000	40302000	42387000	131610000	173660000	193170000	37848000	45372000	51509000	129520000	110490000	119170000	25.0896	25.2643	25.3371	26.9717	27.3717	27.5253	25.1737	25.4353	25.6183	26.9486	26.7193	26.8284	adrenal gland development;alcohol metabolic process;amine metabolic process;anatomical structure development;anatomical structure morphogenesis;axon regeneration;axonogenesis;biological regulation;biosynthetic process;blood vessel endothelial cell migration;C21-steroid hormone metabolic process;cell activation;cell migration;cell motility;cell part morphogenesis;cell projection morphogenesis;cell…	beta-amyloid binding;binding;cholesterol binding;cholesterol transporter activity;enzyme activator activity;enzyme inhibitor activity;enzyme regulator activity;high-density lipoprotein particle binding;lipase inhibitor activity;lipid binding;lipid transporter activity;lipoprotein particle binding;phosphatidylcholine-sterol O-acyltransferase activator activity;phospholipid binding;phospholipid tra…	cell part;cytoplasmic membrane-bounded vesicle;cytoplasmic membrane-bounded vesicle lumen;cytoplasmic part;cytoplasmic vesicle;cytoplasmic vesicle part;cytosol;early endosome;endocytic vesicle;endoplasmic reticulum lumen;endoplasmic reticulum part;endosome;extracellular region part;high-density lipoprotein particle;intracellular membrane-bounded organelle;intracellular organelle;intracellular org…	African trypanosomiasis;Fat digestion and absorption;PPAR signaling pathway;Vitamin digestion and absorption
P02649;CON__Q03247	P02649	Apolipoprotein E	APOE	17	17	54.3	36.154	616100	1514300	0	37013000	30563000	31857000	19525000	27981000	21438000	17613000	25138000	8277400	19.2328	20.5302	NaN	25.1415	24.8653	24.9251	24.2188	24.7379	24.3537	24.0701	24.5834	22.9807	acylglycerol metabolic process;aging;alcohol metabolic process;anatomical structure morphogenesis;artery morphogenesis;axon regeneration;axonogenesis;biological regulation;biosynthetic process;blood vessel morphogenesis;calcium ion homeostasis;catabolic process;cation homeostasis;cell communication;cell death;cell differentiation;cell part morphogenesis;cell projection morphogenesis;cell projecti…	antioxidant activity;beta-amyloid binding;binding;carbohydrate binding;cation binding;cholesterol transporter activity;enzyme activator activity;enzyme regulator activity;glycosaminoglycan binding;heparin binding;hydroxyapatite binding;identical protein binding;ion binding;lipid binding;lipid transporter activity;lipoprotein particle binding;lipoprotein particle receptor binding;low-density lipop…	cell body;cell part;cell projection;chylomicron;cytoplasmic part;dendrite;early endosome;endosome;extracellular region part;extrinsic to external side of plasma membrane;extrinsic to membrane;extrinsic to plasma membrane;Golgi apparatus;high-density lipoprotein particle;intermediate-density lipoprotein particle;intracellular membrane-bounded organelle;intracellular organelle;intracellular part;la…	Alzheimer's disease
P02652	P02652	Apolipoprotein A-II;Proapolipoprotein A-II;Truncated apolipoprotein A-II	APOA2	7	7	69	11.175	9629300	5340700	7036300	46609000	26667000	54113000	5513400	6608400	3612600	34402000	31161000	23183000	23.199	22.3486	22.7464	25.4741	24.6686	25.6895	22.3945	22.6559	21.7846	25.036	24.8932	24.4666	acute inflammatory response;acylglycerol catabolic process;acylglycerol metabolic process;alcohol metabolic process;amine metabolic process;anatomical structure morphogenesis;biological regulation;biosynthetic process;catabolic process;cellular amine metabolic process;cellular biogenic amine metabolic process;cellular biosynthetic process;cellular catabolic process;cellular component assembly;cel…	alcohol binding;amine binding;binding;cation binding;cholesterol binding;cholesterol transporter activity;enzyme activator activity;enzyme inhibitor activity;enzyme regulator activity;high-density lipoprotein particle binding;identical protein binding;ion binding;lipase inhibitor activity;lipid binding;lipid transporter activity;lipoprotein particle binding;phosphatidylcholine binding;phosphatidy…	cell part;chylomicron;cytoplasmic part;cytosol;early endosome;endoplasmic reticulum lumen;endoplasmic reticulum part;endosome;extracellular region part;high-density lipoprotein particle;intracellular membrane-bounded organelle;intracellular organelle;intracellular organelle lumen;intracellular organelle part;intracellular part;macromolecular complex;membrane-bounded organelle;membrane-enclosed lu…	PPAR signaling pathway
P02654	P02654	Apolipoprotein C-I;Truncated apolipoprotein C-I	APOC1	4	4	37.3	9.3318	0	0	0	9935500	9856800	16103000	0	0	0	7608600	7089400	8003600	NaN	NaN	NaN	23.2442	23.2327	23.9408	NaN	NaN	NaN	22.8592	22.7572	22.9322	biological regulation;cellular component assembly;cellular component organization;cellular component organization or biogenesis;cellular macromolecule metabolic process;cellular metabolic process;cellular process;cholesterol efflux;cholesterol transport;chylomicron remnant clearance;establishment of localization;high-density lipoprotein particle remodeling;lipid metabolic process;lipid transport;…	alcohol binding;amine binding;binding;carboxylic acid binding;cation binding;enzyme activator activity;enzyme inhibitor activity;enzyme regulator activity;fatty acid binding;ion binding;lipase inhibitor activity;lipid binding;monocarboxylic acid binding;phosphatidylcholine binding;phosphatidylcholine-sterol O-acyltransferase activator activity;phospholipase inhibitor activity;phospholipid binding…	cell part;chylomicron;cytoplasmic part;endoplasmic reticulum;extracellular region part;high-density lipoprotein particle;intracellular membrane-bounded organelle;intracellular organelle;intracellular part;macromolecular complex;membrane-bounded organelle;organelle;plasma lipoprotein particle;protein-lipid complex;triglyceride-rich lipoprotein particle;very-low-density lipoprotein particle
P02655	P02655	Apolipoprotein C-II;Proapolipoprotein C-II	APOC2	5	5	52.5	11.284	0	0	3089400	11472000	11125000	24161000	19239000	8134500	14476000	5232000	5792500	4856300	NaN	NaN	21.5589	23.4516	23.4073	24.5262	24.1975	22.9556	23.7872	22.3189	22.4658	22.2114	biological regulation;catabolic process;cellular component organization;cellular component organization or biogenesis;cellular lipid metabolic process;cellular macromolecule metabolic process;cellular metabolic process;cellular process;cellular response to stimulus;chemical homeostasis;cholesterol efflux;cholesterol homeostasis;cholesterol transport;chylomicron remnant clearance;chylomicron remod…	binding;enzyme activator activity;enzyme inhibitor activity;enzyme regulator activity;identical protein binding;lipase activator activity;lipase inhibitor activity;lipid binding;lipoprotein lipase activator activity;phospholipase activator activity;protein binding;protein dimerization activity;protein homodimerization activity	cell part;chylomicron;cytoplasmic part;early endosome;endosome;extracellular region part;high-density lipoprotein particle;intermediate-density lipoprotein particle;intracellular membrane-bounded organelle;intracellular organelle;intracellular part;low-density lipoprotein particle;macromolecular complex;membrane-bounded organelle;organelle;plasma lipoprotein particle;protein-lipid complex;spheric…
P02656	P02656	Apolipoprotein C-III	APOC3	2	2	34.3	10.852	18983000	13292000	8578000	36254000	55616000	97552000	74258000	26834000	0	0	0	0	24.1782	23.6641	23.0322	25.1116	25.729	26.5397	26.146	24.6776	NaN	NaN	NaN	NaN	acylglycerol catabolic process;acylglycerol metabolic process;alcohol metabolic process;biological regulation;catabolic process;cell surface receptor linked signaling pathway;cellular catabolic process;cellular component assembly;cellular component organization;cellular component organization or biogenesis;cellular lipid catabolic process;cellular lipid metabolic process;cellular macromolecule me…	binding;cholesterol binding;enzyme inhibitor activity;enzyme regulator activity;lipase inhibitor activity;lipid binding;phospholipid binding;steroid binding;sterol binding	cell part;chylomicron;cytoplasmic part;early endosome;endosome;extracellular region part;high-density lipoprotein particle;intermediate-density lipoprotein particle;intracellular membrane-bounded organelle;intracellular organelle;intracellular part;macromolecular complex;membrane-bounded organelle;organelle;plasma lipoprotein particle;protein-lipid complex;spherical high-density lipoprotein parti…	PPAR signaling pathway
P02671;CON__P02672	P02671	Fibrinogen alpha chain;Fibrinopeptide A;Fibrinogen alpha chain	FGA	33	33	39.5	94.972	49874000	42952000	16324000	344710000	313760000	336810000	117010000	114090000	114570000	261540000	264760000	209090000	25.5718	25.3562	23.9605	28.3608	28.2251	28.3274	26.8021	26.7656	26.7717	27.9625	27.9801	27.6395	biological regulation;cell activation;cellular component assembly;cellular component assembly at cellular level;cellular component organization;cellular component organization at cellular level;cellular component organization or biogenesis;cellular component organization or biogenesis at cellular level;cellular macromolecular complex assembly;cellular macromolecular complex subunit organization;c…		cell cortex;cell part;cytoplasmic membrane-bounded vesicle lumen;cytoplasmic part;cytoplasmic vesicle part;external side of plasma membrane;extracellular region part;fibrinogen complex;intracellular organelle part;intracellular part;macromolecular complex;membrane part;membrane-enclosed lumen;organelle lumen;organelle part;plasma membrane part;platelet alpha granule lumen;protein complex;secretor…	Complement and coagulation cascades
P02675;CON__P02676	P02675	Fibrinogen beta chain;Fibrinopeptide B;Fibrinogen beta chain	FGB	43	43	77	55.928	29300000	17226000	10311000	407000000	325290000	387410000	113280000	104690000	89215000	334970000	287340000	161190000	24.8044	24.0381	23.2977	28.6005	28.2772	28.5293	26.7553	26.6415	26.4108	28.3195	28.0982	27.2642	biological regulation;cell activation;cellular component assembly;cellular component assembly at cellular level;cellular component organization;cellular component organization at cellular level;cellular component organization or biogenesis;cellular component organization or biogenesis at cellular level;cellular macromolecular complex assembly;cellular macromolecular complex subunit organization;c…		blood microparticle;cell cortex;cell part;cytoplasmic membrane-bounded vesicle lumen;cytoplasmic part;cytoplasmic vesicle part;external side of plasma membrane;extracellular region part;fibrinogen complex;intracellular organelle part;intracellular part;macromolecular complex;membrane part;membrane-enclosed lumen;organelle lumen;organelle part;plasma membrane part;platelet alpha granule lumen;prot…	Complement and coagulation cascades
P02679	P02679	Fibrinogen gamma chain	FGG	30	30	72.2	51.511	56366000	53721000	30137000	899200000	766010000	800930000	140290000	196460000	145470000	599710000	587880000	426360000	25.7483	25.679	24.845	29.7441	29.5128	29.5771	27.0638	27.5497	27.1161	29.1597	29.1309	28.6675	biological regulation;cell activation;cellular component assembly;cellular component assembly at cellular level;cellular component organization;cellular component organization at cellular level;cellular component organization or biogenesis;cellular component organization or biogenesis at cellular level;cellular macromolecular complex assembly;cellular macromolecular complex subunit organization;c…	binding;cation binding;ion binding;metal ion binding	blood microparticle;cell cortex;cell part;cytoplasmic membrane-bounded vesicle lumen;cytoplasmic part;cytoplasmic vesicle part;external side of plasma membrane;extracellular region part;fibrinogen complex;intracellular organelle part;intracellular part;macromolecular complex;membrane part;membrane-enclosed lumen;organelle lumen;organelle part;plasma membrane part;platelet alpha granule lumen;prot…	Complement and coagulation cascades;Staphylococcus aureus infection
P02730	P02730	Band 3 anion transport protein	SLC4A1	19	19	34.2	101.79	28990000	40388000	76314000	74914000	166920000	163290000	23731000	25822000	44430000	12183000	20580000	29581000	24.7891	25.2674	26.1854	26.1587	27.3146	27.2829	24.5003	24.6221	25.405	23.5384	24.2947	24.8182	anion transport;bicarbonate transport;biological regulation;cellular chemical homeostasis;cellular homeostasis;cellular ion homeostasis;cellular process;chemical homeostasis;establishment of localization;homeostatic process;inorganic anion transport;ion homeostasis;ion transport;metabolic process;organic anion transport;regulation of biological quality;small molecule metabolic process;transport	active transmembrane transporter activity;anion transmembrane transporter activity;anion:anion antiporter activity;antiporter activity;binding;chloride transmembrane transporter activity;inorganic anion exchanger activity;inorganic anion transmembrane transporter activity;ion transmembrane transporter activity;protein anchor;protein binding;secondary active transmembrane transporter activity;solu…	basolateral plasma membrane;cell cortex part;cell part;contractile fiber part;cortical cytoskeleton;cytoplasmic part;cytoskeleton;integral to membrane;integral to plasma membrane;intracellular non-membrane-bounded organelle;intracellular organelle;intracellular part;intrinsic to membrane;intrinsic to plasma membrane;membrane part;non-membrane-bounded organelle;organelle;organelle part;plasma memb…	Collecting duct acid secretion
P02741	P02741	C-reactive protein;C-reactive protein(1-205)	CRP	5	5	17.9	25.038	0	0	0	0	0	0	0	0	0	16603000	19832000	13130000	NaN	NaN	NaN	NaN	NaN	NaN	NaN	NaN	NaN	23.9849	24.2413	23.6464	activation of immune response;acute inflammatory response;acute-phase response;aging;biological regulation;carbohydrate homeostasis;cellular chemical homeostasis;cellular component assembly;cellular component assembly at cellular level;cellular component organization;cellular component organization at cellular level;cellular component organization or biogenesis;cellular component organization or …	alcohol binding;amine binding;binding;cation binding;cholesterol binding;choline binding;ion binding;lipid binding;lipoprotein particle binding;low-density lipoprotein particle binding;metal ion binding;protein-lipid complex binding;quaternary ammonium group binding;steroid binding;sterol binding	cell part;cell projection;cell projection part;cytoplasmic part;extracellular region;extracellular region part;extracellular space;filopodium;growth cone;intracellular membrane-bounded organelle;intracellular organelle;intracellular part;membrane;membrane-bounded organelle;mitochondrion;organelle;plasma membrane;site of polarized growth
P02743	P02743	Serum amyloid P-component;Serum amyloid P-component(1-203)	APCS	4	4	17	25.387	0	0	0	0	0	0	0	0	0	4615200	5320100	4826300	NaN	NaN	NaN	NaN	NaN	NaN	NaN	NaN	NaN	22.138	22.343	22.2025	acute inflammatory response;acute-phase response;cellular component assembly;cellular component assembly at cellular level;cellular component organization;cellular component organization at cellular level;cellular component organization or biogenesis;cellular component organization or biogenesis at cellular level;cellular macromolecular complex assembly;cellular macromolecular complex subunit org…	binding;cation binding;ion binding;metal ion binding;protein binding;unfolded protein binding	extracellular region part;extracellular space;macromolecular complex;protein complex
P02746	P02746	Complement C1q subcomponent subunit B	C1QB	4	4	26.5	26.721	0	0	0	0	0	0	0	0	0	5191100	4986500	4850400	NaN	NaN	NaN	NaN	NaN	NaN	NaN	NaN	NaN	22.3076	22.2496	22.2097	activation of immune response;anatomical structure development;biological regulation;complement activation;complement activation, classical pathway;defense response;developmental process;humoral immune response;immune effector process;immune response;immune system process;innate immune response;inner ear development;macromolecule metabolic process;metabolic process;positive regulation of biologic…		collagen;complement component C1 complex;extracellular matrix part;extracellular region part;macromolecular complex;protein complex	Chagas disease (American trypanosomiasis);Complement and coagulation cascades;Prion diseases;Staphylococcus aureus infection;Systemic lupus erythematosus
P02747	P02747	Complement C1q subcomponent subunit C	C1QC	5	5	25.3	25.773	0	0	0	9656800	8400700	9972800	0	0	0	11241000	12000000	7670400	NaN	NaN	NaN	23.2031	23.0021	23.2496	NaN	NaN	NaN	23.4223	23.5165	22.8709	activation of immune response;biological regulation;complement activation;complement activation, classical pathway;defense response;humoral immune response;immune effector process;immune response;immune system process;innate immune response;macromolecule metabolic process;metabolic process;negative regulation of biological process;negative regulation of cell differentiation;negative regulation of…		collagen;extracellular matrix part;extracellular region;extracellular region part	Chagas disease (American trypanosomiasis);Complement and coagulation cascades;Prion diseases;Staphylococcus aureus infection;Systemic lupus erythematosus
P02748;CON__Q3MHN2	P02748	Complement component C9;Complement component C9a;Complement component C9b	C9	22	22	47.6	63.173	7182200	12239000	17571000	10547000	6365200	7561600	4948800	5078400	4864300	57401000	61143000	39019000	22.776	23.545	24.0667	23.3303	22.6018	22.8503	22.2386	22.2759	22.2138	25.7746	25.8657	25.2177	activation of immune response;biological regulation;cell death;cell killing;cellular process;complement activation;complement activation, alternative pathway;complement activation, classical pathway;cytolysis;cytolysis by symbiont of host cells;cytolysis in other organism;cytolysis in other organism involved in symbiotic interaction;death;defense response;disruption by symbiont of host cells;disr…		cell part;cytoplasm;extracellular region;integral to membrane;integral to plasma membrane;intracellular part;intrinsic to membrane;intrinsic to plasma membrane;macromolecular complex;membrane attack complex;membrane part;plasma membrane part;pore complex;protein complex	Amoebiasis;Complement and coagulation cascades;Prion diseases;Systemic lupus erythematosus
P02749	P02749	Beta-2-glycoprotein 1	APOH	11	11	49.3	38.298	11666000	9512300	0	45037000	45583000	41478000	18472000	23520000	29668000	16960000	13440000	22386000	23.4758	23.1814	NaN	25.4246	25.442	25.3058	24.1388	24.4874	24.8224	24.0156	23.68	24.4161	acylglycerol metabolic process;acylglycerol transport;biological regulation;blood coagulation, intrinsic pathway;cellular lipid metabolic process;cellular metabolic process;cellular process;establishment of localization;glycerol ether metabolic process;glycerolipid metabolic process;lipid metabolic process;lipid transport;macromolecule metabolic process;metabolic process;negative regulation of an…	binding;carbohydrate binding;enzyme activator activity;enzyme regulator activity;glycosaminoglycan binding;heparin binding;lipase activator activity;lipid binding;lipoprotein lipase activator activity;pattern binding;phospholipid binding;polysaccharide binding	cell part;cell surface;chylomicron;extracellular region part;high-density lipoprotein particle;macromolecular complex;plasma lipoprotein particle;protein-lipid complex;triglyceride-rich lipoprotein particle;very-low-density lipoprotein particle
P02750	P02750	Leucine-rich alpha-2-glycoprotein	LRG1	7	7	33.7	38.177	0	0	0	4102500	2467700	4211600	0	0	0	3227700	3083200	3123700	NaN	NaN	NaN	21.9681	21.2347	22.0059	NaN	NaN	NaN	21.6221	21.556	21.5748	brown fat cell differentiation;cell differentiation;cellular developmental process;cellular process;developmental process;fat cell differentiation		cell part;extracellular region part;extracellular space;membrane
P02751	P02751	Fibronectin;Anastellin;Ugl-Y1;Ugl-Y2;Ugl-Y3	FN1	25	25	16.5	272.32	0	0	0	30991000	25429000	31423000	13728000	9856300	12247000	5352100	5436100	1443100	NaN	NaN	NaN	24.8853	24.6	24.9053	23.7106	23.2326	23.5459	22.3517	22.3741	20.4607	acute inflammatory response;acute-phase response;anatomical structure formation involved in morphogenesis;anatomical structure morphogenesis;angiogenesis;biological adhesion;biological regulation;calcium-independent cell-matrix adhesion;cell activation;cell adhesion;cell junction assembly;cell junction organization;cell migration;cell morphogenesis;cell morphogenesis involved in differentiation;c…	binding;carbohydrate binding;collagen binding;enzyme activator activity;enzyme regulator activity;extracellular matrix structural constituent;glycosaminoglycan binding;heparin binding;pattern binding;peptidase activator activity;peptidase regulator activity;polysaccharide binding;protein binding;structural molecule activity	apical plasma membrane;basement membrane;cell part;cytoplasmic membrane-bounded vesicle lumen;cytoplasmic part;cytoplasmic vesicle part;endoplasmic reticulum-Golgi intermediate compartment;extracellular matrix;extracellular matrix part;extracellular region part;fibrinogen complex;intracellular membrane-bounded organelle;intracellular organelle;intracellular organelle part;intracellular part;macro…	Amoebiasis;Bacterial invasion of epithelial cells;ECM-receptor interaction;Focal adhesion;Pathways in cancer;Regulation of actin cytoskeleton;Small cell lung cancer
P02760;CON__P00978	P02760	Protein AMBP;Alpha-1-microglobulin;Inter-alpha-trypsin inhibitor light chain;Trypstatin	AMBP	11	11	40.3	38.999	5204700	10577000	0	6757900	9658800	8433800	115430000	81477000	71266000	125640000	107750000	69417000	22.3114	23.3344	NaN	22.6881	23.2034	23.0078	26.7824	26.2799	26.0867	26.9047	26.6831	26.0488	biological adhesion;biological regulation;catabolic process;cell adhesion;cellular catabolic process;cellular macromolecule metabolic process;cellular metabolic process;cellular nitrogen compound catabolic process;cellular nitrogen compound metabolic process;cellular process;cellular protein metabolic process;cofactor catabolic process;cofactor metabolic process;female pregnancy;heme catabolic pr…	binding;calcium channel inhibitor activity;calcium channel regulator activity;calcium oxalate binding;cation binding;channel inhibitor activity;channel regulator activity;endopeptidase inhibitor activity;endopeptidase regulator activity;enzyme inhibitor activity;enzyme regulator activity;heme binding;IgA binding;immunoglobulin binding;ion binding;ion channel inhibitor activity;iron ion binding;me…	cell part;cell surface;extracellular region;extracellular region part;extracellular space;intracellular membrane-bounded organelle;intracellular organelle;intracellular part;membrane;membrane-bounded organelle;organelle;plasma membrane
P02763	P02763	Alpha-1-acid glycoprotein 1	ORM1	3	3	19.4	23.511	9270800	12273000	0	8913700	19376000	7898000	0	0	0	14698000	14498000	16336000	23.1443	23.549	NaN	23.0876	24.2078	22.9131	NaN	NaN	NaN	23.8091	23.7894	23.9616	acute inflammatory response;acute-phase response;biological regulation;defense response;establishment of localization;inflammatory response;regulation of biological process;regulation of immune system process;response to stimulus;response to stress;response to wounding;transport		extracellular region part;extracellular space
P02765;CON__P12763	P02765	Alpha-2-HS-glycoprotein;Alpha-2-HS-glycoprotein chain A;Alpha-2-HS-glycoprotein chain B	AHSG	8	8	39.8	39.34	2599700	0	0	14020000	9975400	8395400	0	0	0	3327300	3826700	3200700	21.3099	NaN	NaN	23.741	23.2499	23.0012	NaN	NaN	NaN	21.6659	21.8677	21.61	acute inflammatory response;acute-phase response;anatomical structure development;biological regulation;cellular component organization;cellular component organization or biogenesis;cellular membrane organization;cellular process;defense response;developmental process;endocytosis;establishment of localization;inflammatory response;membrane invagination;membrane organization;multicellular organism…	cysteine-type endopeptidase inhibitor activity;endopeptidase inhibitor activity;endopeptidase regulator activity;enzyme inhibitor activity;enzyme regulator activity;kinase inhibitor activity;kinase regulator activity;peptidase inhibitor activity;peptidase regulator activity	extracellular region part;extracellular space
P02766	P02766	Transthyretin	TTR	6	6	49.7	15.887	853370	0	0	11093000	16542000	15107000	0	801370	0	784770	751360	0	19.7028	NaN	NaN	23.4031	23.9796	23.8487	NaN	19.6121	NaN	19.5819	19.5191	NaN	biological regulation;cellular hormone metabolic process;cellular lipid metabolic process;cellular metabolic process;cellular process;cellular response to stimulus;detection of abiotic stimulus;detection of external stimulus;detection of light stimulus;detection of stimulus;detection of visible light;diterpenoid metabolic process;establishment of localization;fat-soluble vitamin metabolic process…	binding;hormone binding	cell part;cytoplasm;extracellular region;extracellular region part;extracellular space;intracellular part;macromolecular complex;protein complex
P02774;CON__Q3MHN5;CON__ENSEMBL:ENSBTAP00000018229	P02774	Vitamin D-binding protein	GC	24	24	61.6	52.917	414550	0	0	10568000	7290700	12075000	259160	828210	1086900	36328000	38264000	21145000	18.6612	NaN	NaN	23.3332	22.7976	23.5255	17.9835	19.6596	20.0518	25.1146	25.1895	24.3338	establishment of localization;fat-soluble vitamin metabolic process;lipid metabolic process;metabolic process;primary metabolic process;small molecule metabolic process;steroid metabolic process;transport;vitamin D metabolic process;vitamin metabolic process;vitamin transport	binding;lipid binding;steroid binding;transmembrane transporter activity;transporter activity;vitamin binding;vitamin D binding;vitamin transporter activity	cell part;cytoplasmic part;cytosol;extracellular region;extracellular region part;extracellular space;intracellular organelle lumen;intracellular organelle part;intracellular part;lysosomal lumen;membrane-enclosed lumen;organelle lumen;organelle part;vacuolar lumen;vacuolar part
P02786	P02786	Transferrin receptor protein 1;Transferrin receptor protein 1, serum form	TFRC	3	3	5	84.87	0	0	0	0	0	0	4080800	3518000	2844300	0	0	2211300	NaN	NaN	NaN	NaN	NaN	NaN	21.9604	21.7463	21.4396	NaN	NaN	21.0765	biological regulation;cation homeostasis;cation transport;cell differentiation;cellular cation homeostasis;cellular chemical homeostasis;cellular developmental process;cellular homeostasis;cellular ion homeostasis;cellular iron ion homeostasis;cellular metal ion homeostasis;cellular process;chemical homeostasis;developmental process;establishment of localization;establishment of protein localizat…	cargo receptor activity;catalytic activity;hydrolase activity;peptidase activity;receptor activity;transferrin receptor activity	cell part;coated pit;cytoplasmic membrane-bounded vesicle;cytoplasmic part;cytoplasmic vesicle;endosome;external side of plasma membrane;extracellular membrane-bounded organelle;extracellular organelle;extracellular region;extracellular region part;extracellular vesicular exosome;integral to membrane;integral to plasma membrane;intracellular membrane-bounded organelle;intracellular organelle;intr…	Endocytosis;Hematopoietic cell lineage;Phagosome
P02787	P02787	Serotransferrin	TF	14	14	25.6	77.063	1418300	1801600	925380	10224000	7959200	9948800	2685700	3445200	2560800	4373400	4993900	8532500	20.4357	20.7808	19.8197	23.2855	22.9242	23.2461	21.3569	21.7162	21.2882	22.0603	22.2517	23.0245	biological regulation;cation homeostasis;cation transport;cell activation;cellular cation homeostasis;cellular chemical homeostasis;cellular homeostasis;cellular ion homeostasis;cellular iron ion homeostasis;cellular metal ion homeostasis;cellular process;chemical homeostasis;establishment of localization;establishment of localization in cell;establishment of protein localization;exocytosis;ferri…	binding;cation binding;ferric iron binding;ion binding;iron ion binding;metal ion binding;transition metal ion binding	apical plasma membrane;basal plasma membrane;cell part;coated pit;cytoplasmic membrane-bounded vesicle;cytoplasmic membrane-bounded vesicle lumen;cytoplasmic part;cytoplasmic vesicle;cytoplasmic vesicle part;early endosome;endocytic vesicle;endosomal part;endosome;endosome membrane;extracellular region;intracellular membrane-bounded organelle;intracellular organelle;intracellular organelle part;i…	Mineral absorption
P02788	P02788	Lactotransferrin;Lactoferricin-H;Kaliocin-1;Lactoferroxin-A;Lactoferroxin-B;Lactoferroxin-C	LTF	58	56	79.7	78.181	80385000	89009000	68758000	82061000	62458000	72987000	1042300000	1170600000	881520000	50910000	43440000	40814000	26.2604	26.4074	26.035	26.2902	25.8964	26.1211	29.9571	30.1246	29.7154	25.6014	25.3725	25.2826	biological regulation;biosynthetic process;cation homeostasis;cation transport;cellular biosynthetic process;cellular cation homeostasis;cellular chemical homeostasis;cellular component organization;cellular component organization at cellular level;cellular component organization or biogenesis;cellular component organization or biogenesis at cellular level;cellular homeostasis;cellular ion homeos…	binding;carbohydrate binding;catalytic activity;cation binding;DNA binding;endopeptidase activity;ferric iron binding;glycosaminoglycan binding;heparin binding;hydrolase activity;ion binding;iron ion binding;metal ion binding;nucleic acid binding;pattern binding;peptidase activity;peptidase activity, acting on L-amino acid peptides;polysaccharide binding;serine hydrolase activity;serine-type endo…	cell part;cytoplasmic membrane-bounded vesicle;cytoplasmic membrane-bounded vesicle lumen;cytoplasmic part;cytoplasmic vesicle;cytoplasmic vesicle part;endocytic vesicle lumen;extracellular region;intracellular membrane-bounded organelle;intracellular organelle;intracellular organelle part;intracellular part;membrane-bounded organelle;membrane-bounded vesicle;membrane-enclosed lumen;nucleus;organ…
P02790	P02790	Hemopexin	HPX	13	13	40.7	51.676	270370	0	0	238570000	401440000	256100000	0	269130	325680	509340	340720	347640	18.0446	NaN	NaN	27.8298	28.5806	27.9321	NaN	18.0379	18.3131	18.9583	18.3782	18.4072	biological regulation;cation homeostasis;cellular cation homeostasis;cellular chemical homeostasis;cellular homeostasis;cellular ion homeostasis;cellular iron ion homeostasis;cellular metabolic process;cellular metal ion homeostasis;cellular process;chemical homeostasis;cofactor metabolic process;heme metabolic process;hemoglobin metabolic process;heterocycle metabolic process;homeostatic process…	binding;cation binding;cofactor transporter activity;heme transporter activity;ion binding;metal ion binding;transporter activity	cell part;cytoplasmic membrane-bounded vesicle lumen;cytoplasmic part;cytoplasmic vesicle part;endocytic vesicle lumen;extracellular region part;extracellular space;intracellular organelle part;intracellular part;membrane-enclosed lumen;organelle lumen;organelle part;vesicle lumen
P03973	P03973	Antileukoproteinase	SLPI	5	5	50.8	14.326	0	7032500	5817800	0	2310800	0	18425000	95991000	86379000	0	1779800	1532600	NaN	22.7456	22.472	NaN	21.14	NaN	24.1352	26.5164	26.3642	NaN	20.7633	20.5476	biological regulation;negative regulation of binding;negative regulation of biological process;negative regulation of molecular function;negative regulation of protein binding;negative regulation of reproductive process;negative regulation of viral genome replication;negative regulation of viral reproduction;regulation of binding;regulation of biological process;regulation of molecular function;r…	endopeptidase inhibitor activity;endopeptidase regulator activity;enzyme inhibitor activity;enzyme regulator activity;peptidase inhibitor activity;peptidase regulator activity;serine-type endopeptidase inhibitor activity	extracellular region
P04003	P04003	C4b-binding protein alpha chain	C4BPA	22	22	44.6	67.033	4517700	8467100	2617400	210440000	163600000	166470000	6638300	12663000	6977400	97798000	77668000	54130000	22.1072	23.0134	21.3197	27.6488	27.2856	27.3107	22.6624	23.5941	22.7343	26.5433	26.2108	25.6899	activation of immune response;biological regulation;complement activation;complement activation, classical pathway;defense response;humoral immune response;immune effector process;immune response;immune system process;innate immune response;macromolecule metabolic process;metabolic process;positive regulation of biological process;positive regulation of immune response;positive regulation of immu…		cell part;cytoplasm;extracellular region;intracellular part;membrane;plasma membrane	Complement and coagulation cascades
P04004;CON__Q3ZBS7	P04004	Vitronectin;Vitronectin V65 subunit;Vitronectin V10 subunit;Somatomedin-B	VTN	14	14	36.8	54.305	7308800	8361600	4292400	21822000	31404000	21818000	15264000	16634000	17860000	158710000	119140000	104240000	22.8012	22.9953	22.0334	24.3793	24.9044	24.379	23.8636	23.9876	24.0902	27.2418	26.8281	26.6353	biological adhesion;biological regulation;cell adhesion;cell adhesion mediated by integrin;cell-matrix adhesion;cell-substrate adhesion;cellular component organization;cellular component organization at cellular level;cellular component organization or biogenesis;cellular component organization or biogenesis at cellular level;cellular process;extracellular matrix organization;extracellular struct…	binding;carbohydrate binding;cargo receptor activity;extracellular matrix binding;glycosaminoglycan binding;heparin binding;pattern binding;polysaccharide binding;receptor activity;scavenger receptor activity	alphav-beta3 integrin-vitronectin complex;cell part;extracellular matrix;extracellular region part;extracellular space;macromolecular complex;membrane part;plasma membrane part;protein complex;proteinaceous extracellular matrix	ECM-receptor interaction;Focal adhesion
P04040	P04040	Catalase	CAT	3	3	9.1	59.755	0	0	0	5217600	0	0	6969100	8036100	6003900	0	0	0	NaN	NaN	NaN	22.315	NaN	NaN	22.7325	22.9381	22.5175	NaN	NaN	NaN	acylglycerol metabolic process;aerobic respiration;alcohol metabolic process;anatomical structure development;biological regulation;catabolic process;cellular aromatic compound metabolic process;cellular catabolic process;cellular component assembly;cellular component organization;cellular component organization or biogenesis;cellular lipid metabolic process;cellular metabolic process;cellular ni…	aminoacylase activity;antioxidant activity;binding;catalase activity;catalytic activity;cation binding;coenzyme binding;cofactor binding;heme binding;hydrolase activity;hydrolase activity, acting on carbon-nitrogen (but not peptide) bonds;hydrolase activity, acting on carbon-nitrogen (but not peptide) bonds, in linear amides;identical protein binding;ion binding;iron ion binding;metal ion binding…	cell part;cytoplasmic part;cytosol;endoplasmic reticulum;Golgi apparatus;intracellular membrane-bounded organelle;intracellular organelle;intracellular organelle lumen;intracellular organelle part;intracellular part;lysosome;lytic vacuole;membrane;membrane-bounded organelle;membrane-enclosed lumen;microbody;microbody lumen;microbody membrane;microbody part;mitochondrial intermembrane space;mitoch…	Amyotrophic lateral sclerosis (ALS);Methane metabolism;Peroxisome;Tryptophan metabolism
P04075	P04075	Fructose-bisphosphate aldolase A	ALDOA	7	7	23.9	39.42	0	0	0	0	0	2786200	0	5581700	5931500	0	0	4473700	NaN	NaN	NaN	NaN	NaN	21.4099	NaN	22.4123	22.5	NaN	NaN	22.093	actin cytoskeleton organization;actin filament organization;actin filament-based process;alcohol biosynthetic process;alcohol catabolic process;alcohol metabolic process;anatomical structure homeostasis;ATP biosynthetic process;ATP metabolic process;biological regulation;biosynthetic process;carbohydrate biosynthetic process;carbohydrate catabolic process;carbohydrate metabolic process;catabolic …	actin binding;aldehyde-lyase activity;binding;carbohydrate binding;carbon-carbon lyase activity;catalytic activity;cytoskeletal protein binding;fructose binding;fructose-bisphosphate aldolase activity;identical protein binding;lyase activity;monosaccharide binding;protein binding;sugar binding;tubulin binding	actin cytoskeleton;cell part;contractile fiber part;cytoplasmic membrane-bounded vesicle lumen;cytoplasmic part;cytoplasmic vesicle part;cytoskeleton;cytosol;extracellular membrane-bounded organelle;extracellular organelle;extracellular region part;extracellular vesicular exosome;I band;intracellular non-membrane-bounded organelle;intracellular organelle;intracellular organelle part;intracellular…	Carbon fixation in photosynthetic organisms;Fructose and mannose metabolism;Glycolysis / Gluconeogenesis;Pentose phosphate pathway
P04083	P04083	Annexin A1	ANXA1	22	22	68.8	38.714	30179000	26121000	27596000	20375000	22438000	20106000	33429000	43762000	45372000	19472000	17170000	26051000	24.847	24.6387	24.718	24.2803	24.4194	24.2611	24.9946	25.3832	25.4353	24.2149	24.0334	24.6348	acid secretion;alpha-beta T cell activation;alpha-beta T cell differentiation;anatomical structure development;arachidonic acid secretion;biological regulation;carboxylic acid transport;cell activation;cell cycle;cell differentiation;cell surface receptor linked signaling pathway;cellular component movement;cellular developmental process;cellular macromolecule metabolic process;cellular metabolic…	binding;binding, bridging;calcium ion binding;calcium-dependent phospholipid binding;cation binding;enzyme inhibitor activity;enzyme regulator activity;ion binding;lipase inhibitor activity;lipid binding;metal ion binding;phospholipase A2 inhibitor activity;phospholipase inhibitor activity;phospholipid binding;protein binding;protein binding, bridging;receptor binding;structural molecule activity	basolateral plasma membrane;cell part;cell projection;cilium;cornified envelope;cytoplasm;cytoplasmic part;cytoskeleton;extracellular membrane-bounded organelle;extracellular organelle;extracellular region part;extracellular space;extracellular vesicular exosome;intracellular membrane-bounded organelle;intracellular non-membrane-bounded organelle;intracellular organelle;intracellular organelle pa…
P04114;CON__ENSEMBL:ENSBTAP00000032840	P04114	Apolipoprotein B-100;Apolipoprotein B-48	APOB	148	148	42.8	515.6	3192300	1952900	841620	124880000	117710000	124470000	23000000	23958000	27707000	39870000	38873000	30079000	21.6062	20.8972	19.6828	26.896	26.8107	26.8912	24.4551	24.514	24.7237	25.2488	25.2123	24.8423	acylglycerol catabolic process;acylglycerol metabolic process;alcohol metabolic process;anatomical structure development;anatomical structure morphogenesis;artery morphogenesis;biological regulation;biosynthetic process;blood coagulation;blood vessel morphogenesis;catabolic process;cell migration;cell motility;cellular biosynthetic process;cellular catabolic process;cellular component assembly;ce…	binding;carbohydrate binding;cholesterol transporter activity;glycosaminoglycan binding;heparin binding;lipid binding;lipid transporter activity;lipoprotein particle receptor binding;low-density lipoprotein particle receptor binding;pattern binding;phospholipid binding;polysaccharide binding;protein binding;receptor binding;sterol transporter activity;substrate-specific transporter activity;trans…	cell part;chylomicron;chylomicron remnant;clathrin coated vesicle membrane;clathrin-coated endocytic vesicle membrane;coated vesicle membrane;cytoplasmic part;cytoplasmic vesicle membrane;cytoplasmic vesicle part;cytosol;early endosome;endocytic vesicle membrane;endoplasmic reticulum lumen;endoplasmic reticulum membrane;endoplasmic reticulum part;endosomal part;endosome;endosome lumen;endosome me…	Fat digestion and absorption;Vitamin digestion and absorption
P04196	P04196	Histidine-rich glycoprotein	HRG	4	4	11.4	59.578	0	0	0	2949300	4654000	5509400	819570	0	1663700	2689600	1764000	0	NaN	NaN	NaN	21.4919	22.15	22.3935	19.6445	NaN	20.666	21.359	20.7504	NaN	anatomical structure formation involved in morphogenesis;angiogenesis;biological regulation;cell activation;cellular process;chemotaxis;defense response;defense response to fungus;developmental process;establishment of localization;establishment of localization in cell;exocytosis;fibrinolysis;locomotion;multi-organism process;negative regulation of angiogenesis;negative regulation of behavior;neg…	binding;carbohydrate binding;cation binding;cysteine-type endopeptidase inhibitor activity;endopeptidase inhibitor activity;endopeptidase regulator activity;enzyme inhibitor activity;enzyme regulator activity;glycoprotein binding;glycosaminoglycan binding;heme binding;heparan sulfate proteoglycan binding;heparin binding;immunoglobulin binding;ion binding;iron ion binding;metal ion binding;pattern…	cell part;cytoplasmic membrane-bounded vesicle lumen;cytoplasmic part;cytoplasmic vesicle part;extracellular region;intracellular organelle part;intracellular part;membrane;membrane-enclosed lumen;organelle lumen;organelle part;plasma membrane;platelet alpha granule lumen;secretory granule lumen;vesicle lumen
P04217;CON__Q2KJF1	P04217	Alpha-1B-glycoprotein	A1BG	14	14	45.7	54.253	0	1087100	1058100	14633000	24555000	22951000	0	544610	2689300	3230500	1521000	1791600	NaN	20.0521	20.013	23.8027	24.5495	24.4521	NaN	19.0549	21.3588	21.6233	20.5366	20.7728			extracellular region
P04233	P04233	HLA class II histocompatibility antigen gamma chain	CD74	3	3	16.2	33.515	0	0	0	0	0	1544900	4572400	5624900	2644700	0	0	0	NaN	NaN	NaN	NaN	NaN	20.5591	22.1245	22.4234	21.3347	NaN	NaN	NaN	activation of MAPK activity;adaptive immune response;adaptive immune response based on somatic recombination of immune receptors built from immunoglobulin superfamily domains;antigen processing and presentation;antigen processing and presentation of endogenous antigen;antigen processing and presentation of exogenous antigen;antigen processing and presentation of exogenous peptide antigen;antigen …	beta-amyloid binding;binding;cytokine binding;cytokine receptor activity;identical protein binding;MHC class II protein binding;MHC protein binding;molecular transducer activity;protein binding;receptor activity;receptor binding;signal transducer activity;signaling receptor activity;transmembrane signaling receptor activity	cell part;cell surface;clathrin coated vesicle membrane;clathrin-coated endocytic vesicle membrane;coated vesicle membrane;cytoplasmic part;cytoplasmic vesicle membrane;cytoplasmic vesicle part;endocytic vesicle membrane;endoplasmic reticulum part;endosome;ER to Golgi transport vesicle membrane;external side of plasma membrane;Golgi apparatus part;Golgi membrane;integral to endoplasmic reticulum …	Antigen processing and presentation;ko05152
P04275	P04275	von Willebrand factor;von Willebrand antigen 2	VWF	47	47	24.6	309.26	1052400	400870	497460	39447000	36923000	33041000	3362100	3575700	2689100	28857000	14839000	20439000	20.0053	18.6128	18.9242	25.2334	25.138	24.9778	21.6809	21.7698	21.3587	24.7824	23.8229	24.2848	anatomical structure development;biological adhesion;blood coagulation, intrinsic pathway;cell activation;cell adhesion;cell-substrate adhesion;cellular component assembly;cellular component organization;cellular component organization or biogenesis;cellular process;developmental process;establishment of localization;establishment of localization in cell;exocytosis;liver development;macromolecula…	binding;chaperone binding;collagen binding;enzyme binding;glycoprotein binding;identical protein binding;immunoglobulin binding;protease binding;protein binding;protein complex binding;protein dimerization activity;protein homodimerization activity	cell part;clathrin-coated vesicle;coated vesicle;cytoplasmic membrane-bounded vesicle;cytoplasmic membrane-bounded vesicle lumen;cytoplasmic part;cytoplasmic vesicle;cytoplasmic vesicle part;endoplasmic reticulum;external side of plasma membrane;extracellular matrix;extracellular region;extracellular region part;intracellular membrane-bounded organelle;intracellular organelle;intracellular organe…	Complement and coagulation cascades;ECM-receptor interaction;Focal adhesion
P04406;O14556	P04406	Glyceraldehyde-3-phosphate dehydrogenase	GAPDH	27	27	88.1	36.053	78082000	82437000	34896000	101140000	83862000	59163000	188080000	149820000	137290000	447380000	472660000	273520000	26.2185	26.2968	25.0566	26.5918	26.3215	25.8182	27.4868	27.1587	27.0327	28.7369	28.8162	28.0271	alcohol biosynthetic process;alcohol catabolic process;alcohol metabolic process;anatomical structure development;apoptosis;biological regulation;biosynthetic process;carbohydrate biosynthetic process;carbohydrate catabolic process;carbohydrate metabolic process;catabolic process;cell death;cell development;cell motility;cellular biosynthetic process;cellular carbohydrate biosynthetic process;cel…	binding;catalytic activity;coenzyme binding;cofactor binding;cytoskeletal protein binding;glyceraldehyde-3-phosphate dehydrogenase (NAD+) (phosphorylating) activity;microtubule binding;NAD binding;NADP binding;nucleotide binding;oxidoreductase activity;oxidoreductase activity, acting on the aldehyde or oxo group of donors;oxidoreductase activity, acting on the aldehyde or oxo group of donors, NAD…	cell part;cytoplasmic part;cytoskeleton;cytosol;extracellular membrane-bounded organelle;extracellular organelle;extracellular region part;extracellular vesicular exosome;intracellular membrane-bounded organelle;intracellular non-membrane-bounded organelle;intracellular organelle;intracellular part;lipid particle;macromolecular complex;membrane;membrane-bounded organelle;membrane-bounded vesicle;…	Alzheimer's disease;Glycolysis / Gluconeogenesis
P04439;P30511	P04439	HLA class I histocompatibility antigen, A-3 alpha chain	HLA-A	7	4	27.1	40.84	0	0	0	12129000	9379300	7752900	8789300	10093000	8608800	11858000	7184800	9045300	NaN	NaN	NaN	23.532	23.161	22.8863	23.0673	23.2669	23.0374	23.4994	22.7765	23.1087	antigen processing and presentation;antigen processing and presentation of exogenous antigen;antigen processing and presentation of exogenous peptide antigen;antigen processing and presentation of exogenous peptide antigen via MHC class I;antigen processing and presentation of exogenous peptide antigen via MHC class I, TAP-dependent;antigen processing and presentation of exogenous peptide antigen…		cell part;coated vesicle membrane;cytoplasmic part;cytoplasmic vesicle membrane;cytoplasmic vesicle part;early endosome membrane;endocytic vesicle membrane;endoplasmic reticulum part;endosomal part;endosome membrane;ER to Golgi transport vesicle membrane;Golgi apparatus part;Golgi membrane;integral to endoplasmic reticulum membrane;integral to lumenal side of endoplasmic reticulum membrane;integr…	Allograft rejection;Antigen processing and presentation;Autoimmune thyroid disease;Cell adhesion molecules (CAMs);Endocytosis;Graft-versus-host disease;Natural killer cell mediated cytotoxicity;Phagosome;Type I diabetes mellitus;Viral myocarditis
P04632	P04632	Calpain small subunit 1	CAPNS1	2	2	12.3	28.315	0	0	1311600	1622100	1022500	1685300	0	1169500	1460000	938710	971820	1824600	NaN	NaN	20.3229	20.6294	19.9637	20.6846	NaN	20.1575	20.4775	19.8403	19.8903	20.7991	biological regulation;positive regulation of biological process;positive regulation of cell proliferation;positive regulation of cellular process;regulation of biological process;regulation of cell proliferation;regulation of cellular process	binding;calcium ion binding;calcium-dependent cysteine-type endopeptidase activity;catalytic activity;cation binding;cysteine-type endopeptidase activity;cysteine-type peptidase activity;endopeptidase activity;hydrolase activity;ion binding;metal ion binding;peptidase activity;peptidase activity, acting on L-amino acid peptides	cell part;cytoplasm;intracellular part;membrane;plasma membrane
P04792	P04792	Heat shock protein beta-1	HSPB1	7	7	66.3	22.782	26391000	35178000	16664000	42647000	41376000	25866000	29541000	46972000	49892000	21711000	18920000	19090000	24.6535	25.0682	23.9902	25.3459	25.3023	24.6246	24.8162	25.4853	25.5723	24.3719	24.1734	24.1863	biological regulation;cell death;cell surface receptor linked signaling pathway;cellular component movement;cellular macromolecule metabolic process;cellular metabolic process;cellular nitrogen compound metabolic process;cellular process;cellular response to chemical stimulus;cellular response to growth factor stimulus;cellular response to organic substance;cellular response to stimulus;cellular …	binding;enzyme binding;enzyme inhibitor activity;enzyme regulator activity;kinase binding;kinase inhibitor activity;kinase regulator activity;protein binding;protein kinase binding;protein kinase C binding;protein kinase C inhibitor activity;protein kinase inhibitor activity;protein kinase regulator activity;protein serine/threonine kinase inhibitor activity;small conjugating protein binding;ubiq…	cell part;cell surface;contractile fiber part;cytoplasmic part;cytoskeletal part;cytoskeleton;cytosol;intracellular membrane-bounded organelle;intracellular non-membrane-bounded organelle;intracellular organelle;intracellular organelle part;intracellular part;macromolecular complex;membrane;membrane-bounded organelle;non-membrane-bounded organelle;nucleus;organelle;organelle part;plasma membrane;…	Amoebiasis;MAPK signaling pathway;VEGF signaling pathway
P04839	P04839	Cytochrome b-245 heavy chain	CYBB	6	6	13.9	65.335	6984600	7135500	6929600	0	5006800	2775400	7228100	2933300	9165900	10155000	8353100	14590000	22.7357	22.7666	22.7243	NaN	22.2555	21.4043	22.7852	21.4841	23.1278	23.2757	22.9939	23.7985	antigen processing and presentation;antigen processing and presentation of exogenous antigen;antigen processing and presentation of exogenous peptide antigen;antigen processing and presentation of exogenous peptide antigen via MHC class I;antigen processing and presentation of exogenous peptide antigen via MHC class I, TAP-dependent;antigen processing and presentation of peptide antigen;antigen p…	binding;catalytic activity;cation binding;channel activity;coenzyme binding;cofactor binding;flavin adenine dinucleotide binding;gated channel activity;heme binding;ion binding;ion channel activity;ion transmembrane transporter activity;iron ion binding;metal ion binding;oxidoreductase activity;oxidoreductase activity, acting on NADH or NADPH;oxidoreductase activity, acting on NADH or NADPH, oxyg…	cell part;cytoplasmic part;cytoplasmic vesicle membrane;cytoplasmic vesicle part;endocytic vesicle membrane;intracellular membrane-bounded organelle;intracellular organelle;intracellular organelle part;intracellular part;macromolecular complex;membrane;membrane part;membrane-bounded organelle;mitochondrion;NADPH oxidase complex;organelle;organelle membrane;organelle part;phagocytic vesicle membra…	Leukocyte transendothelial migration;Osteoclast differentiation;Phagosome
P04843	P04843	Dolichyl-diphosphooligosaccharide--protein glycosyltransferase subunit 1	RPN1	5	5	10	68.569	0	0	0	0	0	0	4497400	5555800	0	0	0	0	NaN	NaN	NaN	NaN	NaN	NaN	22.1007	22.4056	NaN	NaN	NaN	NaN	biosynthetic process;carbohydrate metabolic process;cellular biosynthetic process;cellular carbohydrate metabolic process;cellular macromolecule biosynthetic process;cellular macromolecule metabolic process;cellular metabolic process;cellular process;cellular protein metabolic process;cotranslational protein targeting to membrane;establishment of localization;establishment of localization in cell…	catalytic activity;dolichyl-diphosphooligosaccharide-protein glycotransferase activity;oligosaccharyl transferase activity;transferase activity;transferase activity, transferring glycosyl groups;transferase activity, transferring hexosyl groups	cell part;cytoplasmic membrane-bounded vesicle;cytoplasmic part;cytoplasmic vesicle;endoplasmic reticulum;endoplasmic reticulum part;integral to membrane;intracellular membrane-bounded organelle;intracellular organelle;intracellular organelle part;intracellular part;intrinsic to membrane;macromolecular complex;melanosome;membrane part;membrane-bounded organelle;membrane-bounded vesicle;oligosacch…	N-Glycan biosynthesis;Protein processing in endoplasmic reticulum;Various types of N-glycan biosynthesis
P04899;P09471;P11488;P19087;A8MTJ3;P38405	P04899	Guanine nucleotide-binding protein G(i) subunit alpha-2	GNAI2	13	8	56.6	40.45	31813000	63877000	27390000	38690000	33020000	26526000	57493000	52916000	46420000	21912000	10665000	36103000	24.9231	25.9288	24.7071	25.2055	24.9768	24.6609	25.7769	25.6572	25.4682	24.3852	23.3464	25.1056	activation of adenylate cyclase activity;activation of adenylate cyclase activity by dopamine receptor signaling pathway;activation of adenylate cyclase activity by G-protein signaling pathway;activation of MAPKK activity;activation of protein kinase activity;adenosine receptor signaling pathway;aging;anatomical structure development;behavior;biological regulation;calcium ion homeostasis;cAMP-med…	acyl binding;binding;catalytic activity;cation binding;enzyme binding;GDP binding;G-protein beta/gamma-subunit complex binding;G-protein coupled photoreceptor activity;G-protein coupled receptor activity;G-protein-coupled receptor binding;GTP binding;GTPase activity;guanyl nucleotide binding;guanyl ribonucleotide binding;hydrolase activity;hydrolase activity, acting on acid anhydrides;hydrolase a…	apical plasma membrane;cell body;cell part;cell projection;cell projection part;centrosome;cilium;cilium part;cytoplasm;cytoplasmic part;cytoskeletal part;cytosol;extrinsic to internal side of plasma membrane;extrinsic to membrane;extrinsic to plasma membrane;heterotrimeric G-protein complex;intracellular membrane-bounded organelle;intracellular non-membrane-bounded organelle;intracellular organe…	Amoebiasis;Axon guidance;Calcium signaling pathway;Chagas disease (American trypanosomiasis);Chemokine signaling pathway;Gap junction;Gastric acid secretion;Leukocyte transendothelial migration;Long-term depression;Melanogenesis;Olfactory transduction;Phototransduction;Progesterone-mediated oocyte maturation;Tight junction;Toxoplasmosis
P05023;P13637;P50993;Q13733;P20648;P54707	P05023	Sodium/potassium-transporting ATPase subunit alpha-1	ATP1A1	15	15	19.9	112.89	7515200	4902300	2113200	4932100	4635200	2962900	10994000	9393200	8498200	5719500	4075900	7841200	22.8414	22.225	21.011	22.2338	22.1442	21.4986	23.3902	23.1632	23.0187	22.4475	21.9587	22.9026	adult behavior;adult locomotory behavior;associative learning;ATP biosynthetic process;ATP hydrolysis coupled proton transport;ATP metabolic process;behavior;biological regulation;biosynthetic process;calcium ion homeostasis;cation homeostasis;cation transport;cell motility;cellular biosynthetic process;cellular calcium ion homeostasis;cellular cation homeostasis;cellular chemical homeostasis;cel…	active transmembrane transporter activity;adenyl nucleotide binding;adenyl ribonucleotide binding;ATP binding;ATPase activity;ATPase activity, coupled;ATPase activity, coupled to movement of substances;ATPase activity, coupled to transmembrane movement of ions;ATPase activity, coupled to transmembrane movement of ions, phosphorylative mechanism;ATPase activity, coupled to transmembrane movement o…	basolateral plasma membrane;caveola;cell part;cell projection;cell projection part;cytoplasm;cytoplasmic membrane-bounded vesicle;cytoplasmic part;cytoplasmic vesicle;dendritic spine;endoplasmic reticulum;endosome;Golgi apparatus;hydrogen:potassium-exchanging ATPase complex;integral to membrane;integral to plasma membrane;intracellular membrane-bounded organelle;intracellular organelle;intracellu…	Aldosterone-regulated sodium reabsorption;Bile secretion;Carbohydrate digestion and absorption;Cardiac muscle contraction;Collecting duct acid secretion;Endocrine and other factor-regulated calcium reabsorption;Gastric acid secretion;Mineral absorption;Oxidative phosphorylation;Pancreatic secretion;Protein digestion and absorption;Proximal tubule bicarbonate reclamation;Salivary secretion
P05026	P05026	Sodium/potassium-transporting ATPase subunit beta-1	ATP1B1	2	2	8.3	35.061	0	0	0	0	3417700	4478600	0	9129900	0	4462500	0	6282900	NaN	NaN	NaN	NaN	21.7046	22.0946	NaN	23.1222	NaN	22.0894	NaN	22.583	biological adhesion;biological regulation;blood coagulation;cell adhesion;cell migration;cell motility;cellular component movement;cellular process;coagulation;hemostasis;immune system process;leukocyte migration;locomotion;multicellular organismal process;regulation of biological quality;regulation of body fluid levels;response to chemical stimulus;response to hypoxia;response to oxygen levels;r…	active transmembrane transporter activity;ATPase activity;ATPase activity, coupled;ATPase activity, coupled to movement of substances;ATPase activity, coupled to transmembrane movement of ions;ATPase activity, coupled to transmembrane movement of ions, phosphorylative mechanism;ATPase activity, coupled to transmembrane movement of substances;catalytic activity;cation transmembrane transporter act…	apical plasma membrane;basolateral plasma membrane;caveola;cell part;macromolecular complex;membrane part;membrane raft;plasma membrane part;protein complex;sodium:potassium-exchanging ATPase complex	Aldosterone-regulated sodium reabsorption;Bile secretion;Carbohydrate digestion and absorption;Cardiac muscle contraction;Endocrine and other factor-regulated calcium reabsorption;Gastric acid secretion;Mineral absorption;Pancreatic secretion;Protein digestion and absorption;Proximal tubule bicarbonate reclamation;Salivary secretion
P05090	P05090	Apolipoprotein D	APOD	8	8	32.3	21.275	0	4432500	0	23761000	31061000	31791000	13403000	6962400	6160800	10114000	11868000	7091200	NaN	22.0797	NaN	24.5021	24.8886	24.9221	23.6761	22.7312	22.5547	23.2698	23.5006	22.7576	aging;alcohol metabolic process;anatomical structure development;anatomical structure formation involved in morphogenesis;anatomical structure morphogenesis;angiogenesis;axon regeneration;axonogenesis;biological regulation;brain development;carbohydrate metabolic process;cell part morphogenesis;cell projection morphogenesis;cell projection organization;cellular carbohydrate metabolic process;cell…	binding;cholesterol binding;lipid binding;lipid transporter activity;steroid binding;sterol binding;substrate-specific transporter activity;transporter activity	cell body;cell part;cell projection;cytoplasmic part;cytosolic part;cytosolic ribosome;dendrite;endoplasmic reticulum;extracellular region part;extracellular space;intracellular membrane-bounded organelle;intracellular non-membrane-bounded organelle;intracellular organelle;intracellular part;macromolecular complex;membrane-bounded organelle;neuron projection;neuronal cell body;non-membrane-bounde…
P05106	P05106	Integrin beta-3	ITGB3	4	4	9.9	87.057	0	0	0	7306100	6847700	6857500	0	0	0	0	0	0	NaN	NaN	NaN	22.8007	22.7072	22.7093	NaN	NaN	NaN	NaN	NaN	NaN	activation of protein kinase activity;anatomical structure development;anatomical structure formation involved in morphogenesis;angiogenesis;angiogenesis involved in wound healing;axon guidance;biological adhesion;biological regulation;cell adhesion;cell junction assembly;cell junction organization;cell migration;cell motility;cell surface receptor linked signaling pathway;cell-cell adhesion;cell…	binding;catalytic activity;cytokine receptor binding;growth factor receptor binding;intramolecular oxidoreductase activity;intramolecular oxidoreductase activity, interconverting keto- and enol-groups;intramolecular oxidoreductase activity, transposing S-S bonds;isomerase activity;platelet-derived growth factor receptor binding;protein binding;protein disulfide isomerase activity;receptor activit…	adherens junction;alphav-beta3 integrin-vitronectin complex;anchoring junction;cell junction;cell part;cell projection membrane;cell projection part;cell-substrate adherens junction;cell-substrate junction;cytoplasmic membrane-bounded vesicle;cytoplasmic part;cytoplasmic vesicle;cytoplasmic vesicle membrane;cytoplasmic vesicle part;focal adhesion;integrin complex;intracellular membrane-bounded or…	Arrhythmogenic right ventricular cardiomyopathy (ARVC);Dilated cardiomyopathy;ECM-receptor interaction;Focal adhesion;Hematopoietic cell lineage;Hypertrophic cardiomyopathy (HCM);Osteoclast differentiation;Phagosome;Regulation of actin cytoskeleton
P05107	P05107	Integrin beta-2	ITGB2	17	17	32.5	84.781	9186900	6718800	5973300	8124500	5730400	7082400	26166000	20934000	23035000	9960900	12804000	13230000	23.1311	22.6798	22.5101	22.9538	22.4502	22.7558	24.6412	24.3193	24.4573	23.2478	23.6101	23.6573	activation of immune response;activation of innate immune response;apoptosis;biological adhesion;biological regulation;blood coagulation;cell adhesion;cell chemotaxis;cell communication;cell death;cell migration;cell motility;cell surface receptor linked signaling pathway;cell-cell adhesion;cell-cell signaling;cell-matrix adhesion;cell-substrate adhesion;cellular component movement;cellular proce…	binding;cation binding;ion binding;metal ion binding;receptor activity	cell part;integrin complex;macromolecular complex;membrane part;plasma membrane part;protein complex;receptor complex	Amoebiasis;Cell adhesion molecules (CAMs);ko05152;Leishmaniasis;Leukocyte transendothelial migration;Malaria;Natural killer cell mediated cytotoxicity;Phagosome;Regulation of actin cytoskeleton;Rheumatoid arthritis;Staphylococcus aureus infection;Viral myocarditis
P05109	P05109	Protein S100-A8;Protein S100-A8, N-terminally processed	S100A8	5	5	33.3	10.834	350810000	465190000	98546000	0	20854000	31774000	56579000	62088000	32094000	17284000	19031000	10028000	28.3861	28.7932	26.5543	NaN	24.3138	24.9213	25.7538	25.8878	24.9358	24.0429	24.1818	23.2575	activation of caspase activity;acute inflammatory response;autophagy;biological adhesion;biological regulation;catabolic process;cell adhesion;cell chemotaxis;cell migration;cell motility;cell-cell adhesion;cellular catabolic process;cellular component movement;cellular metabolic process;cellular process;cellular response to chemical stimulus;cellular response to stimulus;chemokine production;che…	arachidonic acid binding;binding;calcium ion binding;carboxylic acid binding;cation binding;cytoskeletal protein binding;fatty acid binding;icosanoid binding;icosatetraenoic acid binding;ion binding;lipid binding;metal ion binding;microtubule binding;monocarboxylic acid binding;protein binding;RAGE receptor binding;receptor binding;Toll-like receptor 4 binding;Toll-like receptor binding;transitio…	cell part;cytoplasmic part;cytoskeleton;cytosol;extracellular region;extracellular region part;extracellular space;intracellular non-membrane-bounded organelle;intracellular organelle;intracellular part;membrane;non-membrane-bounded organelle;organelle;plasma membrane
P05155	P05155	Plasma protease C1 inhibitor	SERPING1	6	6	16.8	55.154	0	0	0	5805300	5678100	4514300	0	0	0	6717300	3166000	4211200	NaN	NaN	NaN	22.4689	22.437	22.1061	NaN	NaN	NaN	22.6794	21.5942	22.0058	activation of immune response;biological regulation;blood circulation;blood coagulation, intrinsic pathway;cell activation;cellular process;circulatory system process;complement activation;complement activation, classical pathway;defense response;establishment of localization;establishment of localization in cell;exocytosis;fibrinolysis;humoral immune response;immune effector process;immune respo…	endopeptidase inhibitor activity;endopeptidase regulator activity;enzyme inhibitor activity;enzyme regulator activity;peptidase inhibitor activity;peptidase regulator activity;serine-type endopeptidase inhibitor activity	cell part;cytoplasmic membrane-bounded vesicle lumen;cytoplasmic part;cytoplasmic vesicle part;extracellular region part;extracellular space;intracellular organelle part;intracellular part;membrane-enclosed lumen;organelle lumen;organelle part;platelet alpha granule lumen;secretory granule lumen;vesicle lumen	Complement and coagulation cascades
P05164	P05164	Myeloperoxidase;Myeloperoxidase;89 kDa myeloperoxidase;84 kDa myeloperoxidase;Myeloperoxidase light chain;Myeloperoxidase heavy chain	MPO	38	34	50.3	83.868	556310000	553360000	334400000	214260000	205740000	177270000	1258400000	1432000000	1349000000	191680000	183080000	163850000	29.0513	29.0436	28.317	27.6748	27.6162	27.4014	30.2289	30.4154	30.3292	27.5141	27.4479	27.2878	biological regulation;biosynthetic process;catabolic process;cellular catabolic process;cellular component organization;cellular component organization or biogenesis;cellular metabolic process;cellular process;cellular response to chemical stimulus;cellular response to hydrogen peroxide;cellular response to oxidative stress;cellular response to oxygen radical;cellular response to reactive oxygen …	antioxidant activity;binding;carbohydrate binding;catalytic activity;cation binding;chromatin binding;glycosaminoglycan binding;heme binding;heparin binding;ion binding;iron ion binding;metal ion binding;oxidoreductase activity;oxidoreductase activity, acting on peroxide as acceptor;pattern binding;peroxidase activity;polysaccharide binding;tetrapyrrole binding;transition metal ion binding	cell part;cytoplasmic membrane-bounded vesicle;cytoplasmic part;cytoplasmic vesicle;extracellular region part;extracellular space;intracellular membrane-bounded organelle;intracellular organelle;intracellular part;lysosome;lytic vacuole;membrane-bounded organelle;membrane-bounded vesicle;mitochondrion;nucleus;organelle;stored secretory granule;vacuole;vesicle	Phagosome
P05186	P05186	Alkaline phosphatase, tissue-nonspecific isozyme	ALPL	7	7	22.1	57.304	0	10680000	6244600	0	0	0	3459500	3097200	4330900	4848800	3236500	0	NaN	23.3484	22.5742	NaN	NaN	NaN	21.7221	21.5625	22.0462	22.2092	21.626	NaN	anatomical structure development;biomineral tissue development;cellular process;cellular response to chemical stimulus;cellular response to organic cyclic compound;cellular response to organic substance;cellular response to stimulus;cementum mineralization;developmental process;developmental process involved in reproduction;endochondral ossification;multicellular organismal process;ossification;r…	alkaline phosphatase activity;binding;catalytic activity;cation binding;hydrolase activity;hydrolase activity, acting on acid anhydrides;hydrolase activity, acting on acid anhydrides, in phosphorus-containing anhydrides;hydrolase activity, acting on ester bonds;ion binding;metal ion binding;phosphatase activity;phosphoric ester hydrolase activity;pyrophosphatase activity	anchored to membrane;cell part;extracellular region part;extracellular space;integral to membrane;intrinsic to membrane;membrane;membrane part;plasma membrane	Aminobenzoate degradation;Folate biosynthesis;Two-component system
P05362	P05362	Intercellular adhesion molecule 1	ICAM1	18	18	29.7	57.825	4495100	2278000	0	6673800	5595000	4694800	7927000	9376400	6996700	26088000	21405000	27123000	22.0999	21.1193	NaN	22.6701	22.4157	22.1626	22.9183	23.1606	22.7382	24.6369	24.3514	24.693	adhesion to other organism involved in symbiotic interaction;adhesion to symbiont;aging;antigen processing and presentation;biological adhesion;biological regulation;carbohydrate homeostasis;cell activation;cell activation involved in immune response;cell adhesion;cell adhesion mediated by integrin;cell aging;cell communication;cell migration;cell motility;cell surface receptor linked signaling p…	molecular transducer activity;receptor activity;signal transducer activity;signaling receptor activity;transmembrane signaling receptor activity	cell part;external side of plasma membrane;extracellular region part;extracellular space;immunological synapse;integral to membrane;integral to plasma membrane;intrinsic to membrane;intrinsic to plasma membrane;membrane part;plasma membrane part	African trypanosomiasis;Cell adhesion molecules (CAMs);Leukocyte transendothelial migration;Malaria;Natural killer cell mediated cytotoxicity;Rheumatoid arthritis;Staphylococcus aureus infection;Viral myocarditis
P05386	P05386	60S acidic ribosomal protein P1	RPLP1	3	3	79.8	11.514	0	0	0	0	0	0	1613500	1348300	0	2193600	1917700	0	NaN	NaN	NaN	NaN	NaN	NaN	20.6218	20.3627	NaN	21.0649	20.8709	NaN	biosynthetic process;catabolic process;cellular biosynthetic process;cellular catabolic process;cellular component disassembly;cellular component disassembly at cellular level;cellular component organization;cellular component organization at cellular level;cellular component organization or biogenesis;cellular component organization or biogenesis at cellular level;cellular macromolecular complex…	binding;nucleic acid binding;RNA binding;structural constituent of ribosome;structural molecule activity	cell part;cytosolic large ribosomal subunit;intracellular organelle part;intracellular part;large ribosomal subunit;macromolecular complex;organelle part;ribonucleoprotein complex	Ribosome
Q8NHW5;P05388	Q8NHW5;P05388	60S acidic ribosomal protein P0-like;60S acidic ribosomal protein P0	RPLP0P6;RPLP0	5	5	21.5	34.364	0	0	0	0	0	0	0	2456600	0	7766700	6952600	5116500	NaN	NaN	NaN	NaN	NaN	NaN	NaN	21.2282	NaN	22.8889	22.7291	22.2867	biosynthetic process;catabolic process;cellular biosynthetic process;cellular catabolic process;cellular component biogenesis;cellular component biogenesis at cellular level;cellular component disassembly;cellular component disassembly at cellular level;cellular component organization;cellular component organization at cellular level;cellular component organization or biogenesis;cellular componen…	binding;nucleic acid binding;RNA binding;structural constituent of ribosome;structural molecule activity	cell part;cytoplasm;cytoplasmic part;cytosolic large ribosomal subunit;intracellular membrane-bounded organelle;intracellular non-membrane-bounded organelle;intracellular organelle;intracellular organelle part;intracellular part;large ribosomal subunit;macromolecular complex;membrane-bounded organelle;non-membrane-bounded organelle;nucleus;organelle;organelle part;ribonucleoprotein complex;riboso…	Ribosome
P05546	P05546	Heparin cofactor 2	SERPIND1	6	6	12	57.07	0	0	0	3998200	2410300	5368800	0	0	0	5520600	5273200	3943800	NaN	NaN	NaN	21.9309	21.2008	22.3562	NaN	NaN	NaN	22.3964	22.3302	21.9112	biological regulation;blood coagulation;chemotaxis;coagulation;hemostasis;locomotion;multicellular organismal process;regulation of biological process;regulation of biological quality;regulation of body fluid levels;regulation of macromolecule metabolic process;regulation of metabolic process;regulation of primary metabolic process;regulation of protein metabolic process;regulation of proteolysis…	binding;carbohydrate binding;endopeptidase inhibitor activity;endopeptidase regulator activity;enzyme inhibitor activity;enzyme regulator activity;glycosaminoglycan binding;heparin binding;pattern binding;peptidase inhibitor activity;peptidase regulator activity;polysaccharide binding;serine-type endopeptidase inhibitor activity	extracellular region	Complement and coagulation cascades
P06312	P06312	Ig kappa chain V-IV region	IGKV4-1	3	3	29.8	13.38	0	0	0	17041000	15890000	16000000	6317800	0	0	0	0	0	NaN	NaN	NaN	24.0225	23.9216	23.9316	22.591	NaN	NaN	NaN	NaN	NaN	activation of immune response;biological regulation;complement activation;complement activation, classical pathway;defense response;humoral immune response;immune effector process;immune response;immune system process;innate immune response;macromolecule metabolic process;metabolic process;positive regulation of biological process;positive regulation of immune response;positive regulation of immu…	antigen binding;binding	cell part;extracellular region;membrane;plasma membrane
P06454	P06454	Prothymosin alpha;Prothymosin alpha, N-terminally processed;Thymosin alpha-1	PTMA	4	4	26.1	12.203	0	0	0	0	0	0	0	0	0	398160	0	639310	NaN	NaN	NaN	NaN	NaN	NaN	NaN	NaN	NaN	18.603	NaN	19.2862	biosynthetic process;cellular biosynthetic process;cellular macromolecule biosynthetic process;cellular macromolecule metabolic process;cellular metabolic process;cellular nitrogen compound metabolic process;cellular process;macromolecule biosynthetic process;macromolecule metabolic process;metabolic process;nitrogen compound metabolic process;nucleic acid metabolic process;nucleobase-containing …		cell part;cytoplasm;intracellular membrane-bounded organelle;intracellular organelle;intracellular part;membrane-bounded organelle;nucleus;organelle
P06681	P06681	Complement C2;Complement C2b fragment;Complement C2a fragment	C2	2	2	2.8	83.267	0	0	0	0	0	0	0	0	0	1502300	2223300	0	NaN	NaN	NaN	NaN	NaN	NaN	NaN	NaN	NaN	20.5187	21.0843	NaN	activation of immune response;biological regulation;complement activation;complement activation, classical pathway;defense response;humoral immune response;immune effector process;immune response;immune system process;innate immune response;macromolecule metabolic process;metabolic process;positive regulation of biological process;positive regulation of immune response;positive regulation of immu…	catalytic activity;endopeptidase activity;hydrolase activity;peptidase activity;peptidase activity, acting on L-amino acid peptides;serine hydrolase activity;serine-type endopeptidase activity;serine-type peptidase activity	extracellular region part;extracellular space	Complement and coagulation cascades;Staphylococcus aureus infection;Systemic lupus erythematosus
P06702	P06702	Protein S100-A9	S100A9	7	7	62.3	13.242	807760000	958830000	436700000	26471000	51494000	64794000	34044000	51827000	40516000	30039000	33401000	31832000	29.5894	29.8367	28.7021	24.6579	25.6179	25.9494	25.0209	25.6272	25.272	24.8403	24.9934	24.924	actin cytoskeleton organization;actin cytoskeleton reorganization;actin filament-based process;activation of caspase activity;autophagy;biological adhesion;biological regulation;catabolic process;cell adhesion;cell chemotaxis;cell communication;cell migration;cell motility;cell-cell adhesion;cell-cell signaling;cellular catabolic process;cellular component movement;cellular component organization…	antioxidant activity;arachidonic acid binding;binding;calcium ion binding;carboxylic acid binding;cation binding;cytoskeletal protein binding;fatty acid binding;icosanoid binding;icosatetraenoic acid binding;ion binding;lipid binding;metal ion binding;microtubule binding;molecular transducer activity;monocarboxylic acid binding;protein binding;RAGE receptor binding;receptor binding;signal transdu…	cell part;cytoplasmic part;cytoskeleton;cytosol;extracellular region;extracellular region part;extracellular space;intracellular membrane-bounded organelle;intracellular non-membrane-bounded organelle;intracellular organelle;intracellular part;membrane;membrane-bounded organelle;non-membrane-bounded organelle;nucleus;organelle;plasma membrane
P06703	P06703	Protein S100-A6	S100A6	2	2	27.8	10.18	4437900	1922900	6801000	2680700	5538100	5417000	7470100	25038000	7552400	37858000	35273000	39069000	22.0814	20.8749	22.6973	21.3542	22.401	22.3691	22.8327	24.5776	22.8485	25.1741	25.0721	25.2195	anatomical structure morphogenesis;axonogenesis;biological regulation;cell part morphogenesis;cell projection morphogenesis;cell projection organization;cellular component morphogenesis;cellular component organization;cellular component organization at cellular level;cellular component organization or biogenesis;cellular component organization or biogenesis at cellular level;cellular developmenta…	binding;calcium ion binding;calcium-dependent protein binding;cation binding;cytoskeletal protein binding;identical protein binding;ion binding;ion transmembrane transporter activity;metal ion binding;protein binding;protein dimerization activity;protein homodimerization activity;substrate-specific transmembrane transporter activity;substrate-specific transporter activity;transition metal ion bin…	cell part;cell projection;cytoplasmic part;cytosol;envelope;extrinsic to internal side of plasma membrane;extrinsic to membrane;extrinsic to plasma membrane;intracellular organelle part;intracellular part;membrane part;nuclear envelope;nuclear part;organelle envelope;organelle part;perinuclear region of cytoplasm;plasma membrane part;ruffle
P06727	P06727	Apolipoprotein A-IV	APOA4	15	13	43.4	45.371	0	2367600	0	8271000	4943400	8464800	0	0	1851900	13446000	7238100	4000100	NaN	21.175	NaN	22.9796	22.2371	23.013	NaN	NaN	20.8206	23.6807	22.7872	21.9316	alcohol metabolic process;amine metabolic process;biological adhesion;biological regulation;catabolic process;cell adhesion;cell-cell adhesion;cellular amine metabolic process;cellular biogenic amine metabolic process;cellular catabolic process;cellular component assembly;cellular component organization;cellular component organization or biogenesis;cellular lipid metabolic process;cellular macrom…	alcohol binding;amine binding;antioxidant activity;binding;cation binding;cholesterol transporter activity;copper ion binding;enzyme activator activity;enzyme regulator activity;identical protein binding;ion binding;lipid binding;lipid transporter activity;metal ion binding;phosphatidylcholine binding;phosphatidylcholine-sterol O-acyltransferase activator activity;phospholipid binding;protein bin…	cell part;chylomicron;cytoplasmic part;cytosol;early endosome;endoplasmic reticulum lumen;endoplasmic reticulum part;endosome;extracellular region part;high-density lipoprotein particle;intracellular membrane-bounded organelle;intracellular organelle;intracellular organelle lumen;intracellular organelle part;intracellular part;macromolecular complex;membrane-bounded organelle;membrane-enclosed lu…
P06731	P06731	Carcinoembryonic antigen-related cell adhesion molecule 5	CEACAM5	4	3	6.8	76.794	26982000	22212000	0	0	0	0	27675000	25536000	20269000	0	0	0	24.6855	24.4048	NaN	NaN	NaN	NaN	24.7221	24.606	24.2728	NaN	NaN	NaN			anchored to membrane;basolateral plasma membrane;cell part;integral to membrane;integral to plasma membrane;intrinsic to membrane;intrinsic to plasma membrane;membrane part;plasma membrane part
P06733;P13929;P09104	P06733	Alpha-enolase	ENO1	14	14	46.8	47.168	13557000	11929000	7770100	4132000	8752000	5266000	6664300	12423000	10275000	18087000	11526000	9608200	23.6925	23.508	22.8895	21.9784	23.0612	22.3283	22.668	23.5665	23.2926	24.1084	23.4584	23.1958	aging;alcohol biosynthetic process;alcohol catabolic process;alcohol metabolic process;anatomical structure development;anatomical structure morphogenesis;biological regulation;biosynthetic process;carbohydrate biosynthetic process;carbohydrate catabolic process;carbohydrate metabolic process;catabolic process;cellular biosynthetic process;cellular carbohydrate biosynthetic process;cellular carbo…	binding;carbon-oxygen lyase activity;catalytic activity;cation binding;DNA binding;hydro-lyase activity;ion binding;lyase activity;magnesium ion binding;metal ion binding;nucleic acid binding;nucleic acid binding transcription factor activity;phosphopyruvate hydratase activity;protein binding transcription factor activity;sequence-specific DNA binding transcription factor activity;transcription c…	cell part;contractile fiber part;cytoplasmic part;cytosol;cytosolic part;extracellular membrane-bounded organelle;extracellular organelle;extracellular region part;extracellular vesicular exosome;intracellular membrane-bounded organelle;intracellular organelle;intracellular part;M band;macromolecular complex;membrane;membrane-bounded organelle;membrane-bounded vesicle;nucleus;organelle;organelle …	Glycolysis / Gluconeogenesis;Methane metabolism;RNA degradation
P06737	P06737	Glycogen phosphorylase, liver form	PYGL	11	9	19	97.147	0	0	0	0	0	310620	481290	272570	0	10759000	5497100	1889500	NaN	NaN	NaN	NaN	NaN	18.2448	18.8765	18.0563	NaN	23.359	22.3902	20.8496	5-phosphoribose 1-diphosphate biosynthetic process;5-phosphoribose 1-diphosphate metabolic process;alcohol biosynthetic process;alcohol metabolic process;biological regulation;biosynthetic process;carbohydrate biosynthetic process;carbohydrate catabolic process;carbohydrate homeostasis;carbohydrate metabolic process;catabolic process;cellular biosynthetic process;cellular carbohydrate biosyntheti…	adenyl nucleotide binding;adenyl ribonucleotide binding;AMP binding;ATP binding;bile acid binding;binding;carbohydrate binding;carboxylic acid binding;catalytic activity;cofactor binding;drug binding;glucose binding;glycogen phosphorylase activity;identical protein binding;lipid binding;monocarboxylic acid binding;monosaccharide binding;nucleobase binding;nucleotide binding;phosphorylase activity…	cell part;cytoplasmic part;cytosol;intracellular part;membrane;plasma membrane	Insulin signaling pathway;Starch and sucrose metabolism
Q16778;P33778;P23527;P06899;Q8N257;Q6DRA6;Q6DN03	Q16778;P33778;P23527;P06899;Q8N257	Histone H2B type 2-E;Histone H2B type 1-B;Histone H2B type 1-O;Histone H2B type 1-J;Histone H2B type 3-B	HIST2H2BE;HIST1H2BB;HIST1H2BO;HIST1H2BJ;HIST3H2BB	7	2	47.6	13.92	0	0	0	0	0	0	19654000	50903000	13147000	0	0	0	NaN	NaN	NaN	NaN	NaN	NaN	24.2283	25.6012	23.6482	NaN	NaN	NaN	cellular component assembly;cellular component assembly at cellular level;cellular component organization;cellular component organization at cellular level;cellular component organization or biogenesis;cellular component organization or biogenesis at cellular level;cellular macromolecular complex assembly;cellular macromolecular complex subunit organization;cellular process;chromatin organization…	binding;DNA binding;nucleic acid binding	cell part;chromosomal part;intracellular membrane-bounded organelle;intracellular organelle;intracellular organelle part;intracellular part;macromolecular complex;membrane-bounded organelle;nucleosome;nucleus;organelle;organelle part;protein-DNA complex	Systemic lupus erythematosus
P07099	P07099	Epoxide hydrolase 1	EPHX1	3	3	10.5	52.948	0	0	0	0	0	0	0	0	0	2845500	1922900	0	NaN	NaN	NaN	NaN	NaN	NaN	NaN	NaN	NaN	21.4403	20.8749	NaN	aromatic compound catabolic process;catabolic process;cellular aromatic compound metabolic process;cellular catabolic process;cellular metabolic process;cellular process;metabolic process;response to chemical stimulus;response to organic cyclic compound;response to organic substance;response to stimulus;response to toxin	catalytic activity;cis-stilbene-oxide hydrolase activity;epoxide hydrolase activity;ether hydrolase activity;hydrolase activity;hydrolase activity, acting on ether bonds	cell part;cytoplasmic part;endoplasmic reticulum membrane;endoplasmic reticulum part;integral to membrane;intracellular organelle part;intracellular part;intrinsic to membrane;membrane;membrane part;organelle membrane;organelle part	Bile secretion;Metabolism of xenobiotics by cytochrome P450
P07195;Q6ZMR3;P07864	P07195	L-lactate dehydrogenase B chain	LDHB	13	12	51.2	36.638	7390100	3077700	2653800	1539900	1570500	3070100	1617300	2657400	1938200	24507000	18195000	26288000	22.8172	21.5534	21.3396	20.5544	20.5828	21.5499	20.6252	21.3416	20.8863	24.5467	24.117	24.6479	alcohol catabolic process;alcohol metabolic process;ATP biosynthetic process;ATP metabolic process;biosynthetic process;carbohydrate catabolic process;carbohydrate metabolic process;carboxylic acid biosynthetic process;carboxylic acid metabolic process;catabolic process;cell motility;cellular biosynthetic process;cellular carbohydrate catabolic process;cellular carbohydrate metabolic process;cell…	binding;catalytic activity;coenzyme binding;cofactor binding;lactate dehydrogenase activity;L-lactate dehydrogenase activity;NAD binding;nucleotide binding;oxidoreductase activity;oxidoreductase activity, acting on CH-OH group of donors;oxidoreductase activity, acting on the CH-OH group of donors, NAD or NADP as acceptor	cell part;cytoplasm;cytoplasmic part;cytosol;intracellular membrane-bounded organelle;intracellular organelle;intracellular part;membrane-bounded organelle;mitochondrion;organelle	Cysteine and methionine metabolism;Glycolysis / Gluconeogenesis;Propanoate metabolism;Pyruvate metabolism
P07225;CON__P07224	P07225	Vitamin K-dependent protein S	PROS1	15	15	26.9	75.122	0	0	0	29215000	34086000	30108000	0	0	0	5299400	5093000	0	NaN	NaN	NaN	24.8002	25.0227	24.8436	NaN	NaN	NaN	22.3374	22.2801	NaN	biological regulation;cell activation;cell migration;cell motility;cellular component movement;cellular macromolecule metabolic process;cellular metabolic process;cellular process;cellular protein metabolic process;defense response;establishment of localization;establishment of localization in cell;exocytosis;fibrinolysis;immune response;immune system process;innate immune response;leukocyte migr…	binding;calcium ion binding;cation binding;endopeptidase inhibitor activity;endopeptidase regulator activity;enzyme inhibitor activity;enzyme regulator activity;ion binding;metal ion binding;peptidase inhibitor activity;peptidase regulator activity	cell part;cytoplasmic membrane-bounded vesicle lumen;cytoplasmic part;cytoplasmic vesicle part;endoplasmic reticulum membrane;endoplasmic reticulum part;extracellular region;Golgi apparatus part;Golgi lumen;Golgi membrane;intracellular organelle lumen;intracellular organelle part;intracellular part;membrane;membrane part;membrane-enclosed lumen;organelle lumen;organelle membrane;organelle part;pl…	Complement and coagulation cascades
P07237	P07237	Protein disulfide-isomerase	P4HB	9	9	28	57.116	34949000	22786000	20291000	18887000	16907000	11979000	14151000	12342000	20937000	19278000	21235000	24898000	25.0587	24.4416	24.2743	24.1709	24.0111	23.514	23.7544	23.5571	24.3196	24.2005	24.3399	24.5695	4-hydroxyproline metabolic process;amine metabolic process;biological regulation;carboxylic acid metabolic process;cell redox homeostasis;cellular amine metabolic process;cellular amino acid metabolic process;cellular component organization;cellular component organization at cellular level;cellular component organization or biogenesis;cellular component organization or biogenesis at cellular leve…	catalytic activity;disulfide oxidoreductase activity;electron carrier activity;intramolecular oxidoreductase activity;intramolecular oxidoreductase activity, interconverting keto- and enol-groups;intramolecular oxidoreductase activity, transposing S-S bonds;isomerase activity;oxidoreductase activity;oxidoreductase activity, acting on a sulfur group of donors;oxidoreductase activity, acting on pai…	cell part;cell surface;cytoplasmic membrane-bounded vesicle;cytoplasmic part;cytoplasmic vesicle;endoplasmic reticulum lumen;endoplasmic reticulum part;endoplasmic reticulum-Golgi intermediate compartment;extracellular region;intracellular membrane-bounded organelle;intracellular organelle;intracellular organelle lumen;intracellular organelle part;intracellular part;melanosome;membrane;membrane-b…	Protein processing in endoplasmic reticulum
P07339	P07339	Cathepsin D;Cathepsin D light chain;Cathepsin D heavy chain	CTSD	3	3	8.5	44.552	2028900	2030500	0	0	0	0	0	0	3821000	0	0	0	20.9523	20.9534	NaN	NaN	NaN	NaN	NaN	NaN	21.8655	NaN	NaN	NaN	antigen processing and presentation;antigen processing and presentation of exogenous antigen;antigen processing and presentation of exogenous peptide antigen;antigen processing and presentation of exogenous peptide antigen via MHC class II;antigen processing and presentation of peptide antigen;antigen processing and presentation of peptide antigen via MHC class II;antigen processing and presentat…	aspartic-type endopeptidase activity;aspartic-type peptidase activity;catalytic activity;endopeptidase activity;hydrolase activity;peptidase activity;peptidase activity, acting on L-amino acid peptides	cell part;cytoplasmic membrane-bounded vesicle;cytoplasmic part;cytoplasmic vesicle;extracellular region part;extracellular space;intracellular membrane-bounded organelle;intracellular organelle;intracellular organelle lumen;intracellular organelle part;intracellular part;lysosomal lumen;melanosome;membrane-bounded organelle;membrane-bounded vesicle;membrane-enclosed lumen;mitochondrion;organelle…	ko05152;Lysosome
P07355;A6NMY6	P07355;A6NMY6	Annexin A2;Putative annexin A2-like protein	ANXA2;ANXA2P2	27	27	70.2	38.604	70954000	69094000	138320000	167910000	214480000	201970000	192040000	239230000	211900000	221900000	194610000	262250000	26.0804	26.0421	27.0434	27.3231	27.6763	27.5896	27.5168	27.8338	27.6588	27.7253	27.536	27.9664	anatomical structure development;anatomical structure formation involved in morphogenesis;angiogenesis;biological regulation;body fluid secretion;cellular component organization;cellular component organization at cellular level;cellular component organization or biogenesis;cellular component organization or biogenesis at cellular level;cellular process;cellular response to acid;cellular response …	binding;calcium ion binding;calcium-dependent phospholipid binding;cation binding;enzyme inhibitor activity;enzyme regulator activity;ion binding;lipase inhibitor activity;lipid binding;metal ion binding;phosphatidylinositol binding;phosphatidylinositol-4,5-bisphosphate binding;phospholipase inhibitor activity;phospholipid binding	basement membrane;cell part;cytoplasmic membrane-bounded vesicle;cytoplasmic part;cytoplasmic vesicle;early endosome;endosome;extracellular matrix part;extracellular membrane-bounded organelle;extracellular organelle;extracellular region part;extracellular vesicular exosome;extrinsic to membrane;extrinsic to plasma membrane;intracellular membrane-bounded organelle;intracellular organelle;intracel…
P07357	P07357	Complement component C8 alpha chain	C8A	9	9	25.9	65.163	0	0	0	0	0	0	0	0	0	10065000	13866000	10884000	NaN	NaN	NaN	NaN	NaN	NaN	NaN	NaN	NaN	23.2628	23.725	23.3757	activation of immune response;biological regulation;cell death;cellular process;complement activation;complement activation, alternative pathway;complement activation, classical pathway;cytolysis;death;defense response;humoral immune response;immune effector process;immune response;immune system process;innate immune response;macromolecule metabolic process;metabolic process;positive regulation o…		cell part;extracellular region part;extracellular space;macromolecular complex;membrane attack complex;membrane part;plasma membrane part;pore complex;protein complex	Amoebiasis;Complement and coagulation cascades;Prion diseases;Systemic lupus erythematosus
P07358	P07358	Complement component C8 beta chain	C8B	12	12	27.2	67.046	0	0	0	0	875240	1361700	0	0	0	15916000	9631000	4658700	NaN	NaN	NaN	NaN	19.7393	20.377	NaN	NaN	NaN	23.924	23.1993	22.1515	activation of immune response;biological regulation;cell death;cellular process;complement activation;complement activation, alternative pathway;complement activation, classical pathway;cytolysis;death;defense response;humoral immune response;immune effector process;immune response;immune system process;innate immune response;macromolecule metabolic process;metabolic process;positive regulation o…		cell part;extracellular region;extracellular region part;extracellular space;macromolecular complex;membrane;membrane attack complex;membrane part;plasma membrane part;pore complex;protein complex	Amoebiasis;Complement and coagulation cascades;Prion diseases;Systemic lupus erythematosus
P07360	P07360	Complement component C8 gamma chain	C8G	7	7	51	22.277	0	0	0	4544900	4086700	4809000	0	0	0	9381200	13424000	6119100	NaN	NaN	NaN	22.1158	21.9625	22.1973	NaN	NaN	NaN	23.1613	23.6783	22.5449	activation of immune response;biological regulation;cell death;cellular process;complement activation;complement activation, alternative pathway;complement activation, classical pathway;cytolysis;death;defense response;humoral immune response;immune effector process;immune response;immune system process;innate immune response;macromolecule metabolic process;metabolic process;positive regulation o…	binding;isoprenoid binding;lipid binding;retinoid binding;retinol binding;vitamin binding	cell part;extracellular region;extracellular region part;extracellular space;macromolecular complex;membrane attack complex;membrane part;plasma membrane part;pore complex;protein complex	Amoebiasis;Complement and coagulation cascades;Prion diseases;Systemic lupus erythematosus
P07437	P07437	Tubulin beta chain	TUBB	23	5	68.9	49.67	15051000	11720000	13993000	11395000	29579000	36271000	24390000	33665000	72723000	45392000	35242000	40192000	23.8434	23.4825	23.7382	23.4419	24.8181	25.1123	24.5398	25.0047	26.1159	25.4359	25.0708	25.2604	biological regulation;cell cycle process;cell division;cell killing;cellular component assembly;cellular component assembly at cellular level;cellular component movement;cellular component organization;cellular component organization at cellular level;cellular component organization or biogenesis;cellular component organization or biogenesis at cellular level;cellular macromolecular complex assem…	binding;catalytic activity;GTP binding;GTPase activity;guanyl nucleotide binding;guanyl ribonucleotide binding;hydrolase activity;hydrolase activity, acting on acid anhydrides;hydrolase activity, acting on acid anhydrides, in phosphorus-containing anhydrides;MHC class I protein binding;MHC protein binding;nucleoside-triphosphatase activity;nucleotide binding;protein binding;purine nucleotide bind…	cell body;cell part;cytoplasmic part;cytoskeletal part;cytosol;extracellular membrane-bounded organelle;extracellular organelle;extracellular region part;extracellular vesicular exosome;intracellular organelle part;intracellular part;macromolecular complex;membrane;membrane-bounded organelle;membrane-bounded vesicle;membrane-enclosed lumen;microtubule;nuclear envelope lumen;nuclear part;organelle…	Gap junction;Pathogenic Escherichia coli infection;Phagosome
P07602	P07602	Prosaposin;Saposin-A;Saposin-B-Val;Saposin-B;Saposin-C;Saposin-D	PSAP	2	2	3.8	58.112	4803700	0	3205300	0	0	0	5735300	5295400	3892300	0	0	0	22.1957	NaN	21.612	NaN	NaN	NaN	22.4514	22.3363	21.8922	NaN	NaN	NaN	biological regulation;cell activation;cell differentiation;cellular developmental process;cellular lipid metabolic process;cellular metabolic process;cellular process;cellular process involved in reproduction;cellular response to chemical stimulus;cellular response to organic substance;cellular response to stimulus;developmental growth;developmental process;developmental process involved in repro…	binding;enzyme activator activity;enzyme regulator activity;lipid binding	cell part;cytoplasmic part;extracellular region part;extracellular space;Golgi apparatus;integral to membrane;intracellular membrane-bounded organelle;intracellular organelle;intracellular organelle lumen;intracellular organelle part;intracellular part;intrinsic to membrane;lysosomal lumen;lysosomal membrane;membrane;membrane part;membrane-bounded organelle;membrane-enclosed lumen;mitochondrion;o…	Lysosome
P07737;CON__P02584	P07737	Profilin-1	PFN1	10	10	81.4	15.054	10867000	12450000	9125800	8228600	8284100	9370600	14278000	14393000	19543000	18713000	15322000	16648000	23.3735	23.5696	23.1215	22.9722	22.9819	23.1597	23.7673	23.7789	24.2201	24.1575	23.8691	23.9888	actin cytoskeleton organization;actin filament-based process;anatomical structure formation involved in morphogenesis;biological regulation;cell activation;cell death;cellular component organization;cellular component organization at cellular level;cellular component organization or biogenesis;cellular component organization or biogenesis at cellular level;cellular process;cellular response to ch…	binding;lipid binding;phosphatidylinositol binding;phosphatidylinositol-4,5-bisphosphate binding;phospholipid binding	cell part;cell projection;cytoplasm;cytoskeleton;intracellular membrane-bounded organelle;intracellular non-membrane-bounded organelle;intracellular organelle;intracellular part;membrane-bounded organelle;neuron projection;non-membrane-bounded organelle;nucleus;organelle;synapse	Regulation of actin cytoskeleton;Shigellosis
P07741	P07741	Adenine phosphoribosyltransferase	APRT	9	9	70	19.608	0	0	0	0	0	2197800	1902200	2617400	1478500	4736900	2455300	3928700	NaN	NaN	NaN	NaN	NaN	21.0676	20.8592	21.3197	20.4957	22.1755	21.2275	21.9056	adenine biosynthetic process;adenine metabolic process;adenine salvage;AMP biosynthetic process;AMP metabolic process;AMP salvage;behavior;biological regulation;biosynthetic process;body fluid secretion;cellular aromatic compound metabolic process;cellular biosynthetic process;cellular metabolic compound salvage;cellular metabolic process;cellular nitrogen compound biosynthetic process;cellular n…	adenine binding;adenine phosphoribosyltransferase activity;adenyl nucleotide binding;adenyl ribonucleotide binding;AMP binding;binding;catalytic activity;nucleobase binding;nucleotide binding;purine base binding;purine nucleotide binding;purine ribonucleotide binding;ribonucleotide binding;transferase activity;transferase activity, transferring glycosyl groups;transferase activity, transferring p…	cell part;cytoplasmic part;cytosol;intracellular membrane-bounded organelle;intracellular organelle;intracellular part;membrane-bounded organelle;nucleus;organelle	Purine metabolism
P07814	P07814	Bifunctional glutamate/proline--tRNA ligase;Glutamate--tRNA ligase;Proline--tRNA ligase	EPRS	13	13	12.6	170.59	0	0	0	0	0	0	0	0	0	3764700	3932300	3639300	NaN	NaN	NaN	NaN	NaN	NaN	NaN	NaN	NaN	21.8441	21.9069	21.7952	amine metabolic process;amino acid activation;biological regulation;carboxylic acid metabolic process;cellular amine metabolic process;cellular amino acid metabolic process;cellular component assembly;cellular component organization;cellular component organization or biogenesis;cellular ketone metabolic process;cellular macromolecule metabolic process;cellular metabolic process;cellular nitrogen …	adenyl nucleotide binding;adenyl ribonucleotide binding;aminoacyl-tRNA ligase activity;ATP binding;binding;catalytic activity;glutamate-tRNA ligase activity;ligase activity;ligase activity, forming aminoacyl-tRNA and related compounds;ligase activity, forming carbon-oxygen bonds;nucleic acid binding;nucleotide binding;proline-tRNA ligase activity;purine nucleotide binding;purine ribonucleoside tr…	cell part;cytoplasmic part;cytosol;intracellular part;macromolecular complex;ribonucleoprotein complex	Aminoacyl-tRNA biosynthesis;Porphyrin and chlorophyll metabolism
P07900;Q14568;Q58FG0;Q58FF6;Q58FG1	P07900	Heat shock protein HSP 90-alpha	HSP90AA1	32	21	44.8	84.659	1208100	3093600	6226400	197780	1149200	178130	740860	242130	136940	47337000	32399000	25660000	20.2043	21.5609	22.57	17.5935	20.1322	17.4426	19.4988	17.8854	17.0632	25.4965	24.9494	24.613	apoptosis;axon guidance;biological regulation;cardiac muscle cell apoptosis;cell cycle process;cell death;cell migration;cell motility;cellular component assembly;cellular component assembly at cellular level;cellular component movement;cellular component organization;cellular component organization at cellular level;cellular component organization or biogenesis;cellular component organization or…	adenyl deoxyribonucleotide binding;adenyl nucleotide binding;adenyl ribonucleotide binding;ATP binding;ATPase activity;binding;catalytic activity;CTP binding;dATP binding;deoxyribonucleotide binding;enzyme regulator activity;GTP binding;guanyl nucleotide binding;guanyl ribonucleotide binding;hydrolase activity;hydrolase activity, acting on acid anhydrides;hydrolase activity, acting on acid anhydr…	apical plasma membrane;basolateral plasma membrane;brush border membrane;cell body;cell part;cell projection;cell projection membrane;cell projection part;cell surface;cytoplasm;cytoplasmic membrane-bounded vesicle;cytoplasmic part;cytoplasmic vesicle;cytosol;extracellular matrix;extracellular region part;intracellular membrane-bounded organelle;intracellular organelle;intracellular part;macromol…	Antigen processing and presentation;NOD-like receptor signaling pathway;Pathways in cancer;Plant-pathogen interaction;Progesterone-mediated oocyte maturation;Prostate cancer;Protein processing in endoplasmic reticulum
P07910;P0DMR1;O60812;B7ZW38;B2RXH8	P07910;P0DMR1;O60812;B7ZW38;B2RXH8	Heterogeneous nuclear ribonucleoproteins C1/C2;Heterogeneous nuclear ribonucleoprotein C-like 4;Heterogeneous nuclear ribonucleoprotein C-like 1;Heterogeneous nuclear ribonucleoprotein C-like 3;Heterogeneous nuclear ribonucleoprotein C-like 2	HNRNPC;HNRNPCL4;HNRNPCL1;HNRNPCL3;HNRNPCL2	4	4	14.7	33.67	0	0	0	0	0	0	7468800	10841000	13438000	0	0	0	NaN	NaN	NaN	NaN	NaN	NaN	22.8324	23.37	23.6798	NaN	NaN	NaN	cellular macromolecule metabolic process;cellular metabolic process;cellular nitrogen compound metabolic process;cellular process;macromolecule metabolic process;metabolic process;mRNA metabolic process;mRNA processing;nitrogen compound metabolic process;nuclear mRNA splicing, via spliceosome;nucleic acid metabolic process;nucleobase-containing compound metabolic process;primary metabolic process…	binding;mRNA binding;nucleic acid binding;nucleotide binding;RNA binding	catalytic step 2 spliceosome;cell part;intracellular membrane-bounded organelle;intracellular organelle;intracellular organelle part;intracellular part;macromolecular complex;membrane-bounded organelle;nuclear part;nucleoplasm;nucleus;organelle;organelle part;pronucleus;ribonucleoprotein complex;spliceosomal complex	Spliceosome
P07988	P07988	Pulmonary surfactant-associated protein B	SFTPB	9	9	35.2	42.117	3775500	2086700	2585200	4698800	5007700	9646700	8449700	7292300	8282100	11341000	10284000	8836900	21.8482	20.9928	21.3018	22.1639	22.2557	23.2016	23.0105	22.7979	22.9816	23.435	23.2939	23.0751	anatomical structure morphogenesis;cellular lipid metabolic process;cellular metabolic process;cellular process;developmental process;lipid metabolic process;membrane lipid metabolic process;metabolic process;multicellular organismal process;organ morphogenesis;primary metabolic process;respiratory gaseous exchange;sphingolipid metabolic process		cell part;cytoplasmic part;extracellular region part;extracellular space;intracellular membrane-bounded organelle;intracellular organelle;intracellular part;lysosome;lytic vacuole;membrane-bounded organelle;organelle;vacuole
P08133	P08133	Annexin A6	ANXA6	20	20	42.2	75.872	13171000	11369000	7869000	14830000	17747000	15389000	22730000	17229000	25377000	16978000	14017000	30093000	23.6509	23.4386	22.9077	23.822	24.0811	23.8754	24.4381	24.0383	24.597	24.0172	23.7407	24.8429	biological regulation;calcium ion transport;cation transport;divalent inorganic cation transport;divalent metal ion transport;establishment of localization;ion transport;metal ion transport;regulation of biological process;regulation of multicellular organismal process;regulation of muscle contraction;regulation of muscle system process;regulation of system process;transport	binding;calcium ion binding;calcium-dependent phospholipid binding;cation binding;ion binding;lipid binding;metal ion binding;phospholipid binding	cell part;cytoplasmic membrane-bounded vesicle;cytoplasmic part;cytoplasmic vesicle;extracellular membrane-bounded organelle;extracellular organelle;extracellular region part;extracellular vesicular exosome;intracellular membrane-bounded organelle;intracellular organelle;intracellular part;melanosome;membrane-bounded organelle;membrane-bounded vesicle;organelle;perinuclear region of cytoplasm;pig…
P08174	P08174	Complement decay-accelerating factor	CD55	6	6	27.6	41.4	13337000	10588000	0	8961800	5892200	5244300	9995100	9292100	7375500	7840000	9081700	0	23.6689	23.3359	NaN	23.0954	22.4904	22.3223	23.2528	23.1476	22.8143	22.9024	23.1145	NaN	activation of immune response;biological regulation;calcium ion homeostasis;cation homeostasis;cellular calcium ion homeostasis;cellular cation homeostasis;cellular chemical homeostasis;cellular divalent inorganic cation homeostasis;cellular homeostasis;cellular ion homeostasis;cellular metal ion homeostasis;cellular process;chemical homeostasis;complement activation;complement activation, classi…	enzyme inhibitor activity;enzyme regulator activity	anchored to membrane;apical plasma membrane;cell part;cell surface;extracellular region;integral to membrane;integral to plasma membrane;intrinsic to membrane;intrinsic to plasma membrane;membrane part;membrane raft;plasma membrane part	Complement and coagulation cascades;Hematopoietic cell lineage;Viral myocarditis
P08238;Q58FF7	P08238	Heat shock protein HSP 90-beta	HSP90AB1	36	20	62.8	83.263	29630000	17758000	47397000	5086300	4026300	5673900	9825900	8520500	3290500	100320000	106230000	74316000	24.8206	24.082	25.4983	22.2782	21.941	22.4359	23.2282	23.0225	21.6499	26.58	26.6626	26.1472	anatomical structure development;axon guidance;biological regulation;cellular component organization;cellular component organization or biogenesis;cellular macromolecule metabolic process;cellular metabolic process;cellular process;cellular protein metabolic process;cellular response to chemical stimulus;cellular response to organic cyclic compound;cellular response to organic substance;cellular …	adenyl deoxyribonucleotide binding;adenyl nucleotide binding;adenyl ribonucleotide binding;ATP binding;binding;CTP binding;dATP binding;deoxyribonucleotide binding;enzyme regulator activity;GTP binding;guanyl nucleotide binding;guanyl ribonucleotide binding;nitric-oxide synthase regulator activity;nucleotide binding;protein binding;protein domain specific binding;purine deoxyribonucleotide bindin…	apical plasma membrane;basolateral plasma membrane;brush border membrane;cell part;cell projection membrane;cell projection part;cell surface;cytoplasm;cytoplasmic membrane-bounded vesicle;cytoplasmic part;cytoplasmic vesicle;cytosol;inclusion body;intracellular membrane-bounded organelle;intracellular organelle;intracellular part;melanosome;membrane part;membrane-bounded organelle;membrane-bound…	Antigen processing and presentation;NOD-like receptor signaling pathway;Pathways in cancer;Plant-pathogen interaction;Progesterone-mediated oocyte maturation;Prostate cancer;Protein processing in endoplasmic reticulum
P08246	P08246	Neutrophil elastase	ELANE	5	5	34.1	28.518	0	0	0	0	0	0	4582000	3741100	7880800	3884900	0	0	NaN	NaN	NaN	NaN	NaN	NaN	22.1275	21.835	22.9099	21.8894	NaN	NaN	biological regulation;calcium ion homeostasis;catabolic process;cation homeostasis;cellular calcium ion homeostasis;cellular cation homeostasis;cellular chemical homeostasis;cellular component disassembly;cellular component disassembly at cellular level;cellular component organization;cellular component organization at cellular level;cellular component organization or biogenesis;cellular componen…	binding;carbohydrate binding;catalytic activity;endopeptidase activity;glycosaminoglycan binding;heparin binding;hydrolase activity;pattern binding;peptidase activity;peptidase activity, acting on L-amino acid peptides;polysaccharide binding;serine hydrolase activity;serine-type endopeptidase activity;serine-type peptidase activity	cell part;cell surface;cytoplasmic membrane-bounded vesicle;cytoplasmic part;cytoplasmic vesicle;extracellular region;intracellular membrane-bounded organelle;intracellular organelle;intracellular part;membrane-bounded organelle;membrane-bounded vesicle;organelle;stored secretory granule;vesicle	Systemic lupus erythematosus
P08263;P09210;Q16772	P08263;P09210;Q16772	Glutathione S-transferase A1;Glutathione S-transferase A1, N-terminally processed;Glutathione S-transferase A2;Glutathione S-transferase A3	GSTA1;GSTA2;GSTA3	3	2	12.6	25.631	0	0	0	0	0	0	1872700	2226700	0	11280000	5267300	4958200	NaN	NaN	NaN	NaN	NaN	NaN	20.8367	21.0865	NaN	23.4273	22.3286	22.2414	amine metabolic process;carboxylic acid metabolic process;cellular amine metabolic process;cellular amino acid metabolic process;cellular ketone metabolic process;cellular metabolic process;cellular modified amino acid metabolic process;cellular nitrogen compound metabolic process;cellular process;glutathione metabolic process;metabolic process;nitrogen compound metabolic process;organic acid met…	catalytic activity;glutathione transferase activity;transferase activity;transferase activity, transferring alkyl or aryl (other than methyl) groups	cell part;cytoplasmic part;cytosol;intracellular part	Drug metabolism - cytochrome P450;Glutathione metabolism;Metabolism of xenobiotics by cytochrome P450
P08311	P08311	Cathepsin G	CTSG	15	15	53.3	28.837	44829000	50424000	37361000	6114400	6375300	6914700	107030000	109970000	103710000	74043000	74331000	59756000	25.4179	25.5876	25.155	22.5438	22.6041	22.7212	26.6734	26.7125	26.628	26.1419	26.1475	25.8326	angiotensin maturation;biological regulation;cell killing;cellular component disassembly;cellular component disassembly at cellular level;cellular component organization;cellular component organization at cellular level;cellular component organization or biogenesis;cellular component organization or biogenesis at cellular level;cellular macromolecule metabolic process;cellular metabolic process;c…	binding;carbohydrate binding;catalytic activity;endopeptidase activity;glycosaminoglycan binding;heparin binding;hydrolase activity;pattern binding;peptidase activity;peptidase activity, acting on L-amino acid peptides;polysaccharide binding;serine hydrolase activity;serine-type endopeptidase activity;serine-type peptidase activity	cell part;cell surface;cytoplasmic membrane-bounded vesicle;cytoplasmic part;cytoplasmic vesicle;extracellular region part;extracellular space;intracellular membrane-bounded organelle;intracellular organelle;intracellular part;membrane;membrane-bounded organelle;membrane-bounded vesicle;organelle;plasma membrane;stored secretory granule;vesicle	Amoebiasis;Lysosome;Neuroactive ligand-receptor interaction;Renin-angiotensin system;Systemic lupus erythematosus
P08514	P08514	Integrin alpha-IIb;Integrin alpha-IIb heavy chain;Integrin alpha-IIb light chain, form 1;Integrin alpha-IIb light chain, form 2	ITGA2B	17	17	26.7	113.38	0	0	0	22613000	20168000	23430000	0	0	0	0	0	0	NaN	NaN	NaN	24.4306	24.2656	24.4819	NaN	NaN	NaN	NaN	NaN	NaN	axon guidance;biological adhesion;biological regulation;cell activation;cell adhesion;cell surface receptor linked signaling pathway;cell-matrix adhesion;cell-substrate adhesion;cellular process;cellular response to stimulus;chemotaxis;establishment of localization;establishment of localization in cell;exocytosis;integrin-mediated signaling pathway;locomotion;platelet activation;platelet degranul…	binding;cation binding;extracellular matrix binding;ion binding;metal ion binding	adherens junction;anchoring junction;cell junction;cell part;cell-substrate adherens junction;cell-substrate junction;cytoplasmic part;cytoplasmic vesicle membrane;cytoplasmic vesicle part;external side of plasma membrane;focal adhesion;integral to membrane;integral to plasma membrane;integrin complex;intracellular organelle part;intracellular part;intrinsic to membrane;intrinsic to plasma membra…	Arrhythmogenic right ventricular cardiomyopathy (ARVC);Dilated cardiomyopathy;ECM-receptor interaction;Focal adhesion;Hematopoietic cell lineage;Hypertrophic cardiomyopathy (HCM);Pathways in cancer;Regulation of actin cytoskeleton;Small cell lung cancer
P08519	P08519	Apolipoprotein(a)	LPA	13	13	38.6	501.31	0	0	0	29473000	28493000	27384000	6480300	6526400	6661900	13272000	27570000	7998300	NaN	NaN	NaN	24.8129	24.7641	24.7068	22.6276	22.6379	22.6675	23.6619	24.7166	22.9313	blood circulation;cellular component organization;cellular component organization or biogenesis;cellular macromolecule metabolic process;cellular membrane organization;cellular metabolic process;cellular process;circulatory system process;endocytosis;establishment of localization;lipid metabolic process;lipid transport;lipoprotein metabolic process;macromolecule metabolic process;membrane invagin…	binding;carbohydrate binding;catalytic activity;endopeptidase activity;endopeptidase inhibitor activity;endopeptidase regulator activity;enzyme inhibitor activity;enzyme regulator activity;glycosaminoglycan binding;heparin binding;hydrolase activity;pattern binding;peptidase activity;peptidase activity, acting on L-amino acid peptides;peptidase inhibitor activity;peptidase regulator activity;poly…	extracellular region part;macromolecular complex;plasma lipoprotein particle;protein-lipid complex
P08571	P08571	Monocyte differentiation antigen CD14;Monocyte differentiation antigen CD14, urinary form;Monocyte differentiation antigen CD14, membrane-bound form	CD14	4	4	13.9	40.076	0	0	0	0	0	0	0	0	0	4244900	2528500	3229400	NaN	NaN	NaN	NaN	NaN	NaN	NaN	NaN	NaN	22.0173	21.2698	21.6228	activation of immune response;activation of innate immune response;apoptosis;biological regulation;cell death;cell surface receptor linked signaling pathway;cellular component organization;cellular component organization or biogenesis;cellular membrane organization;cellular process;cellular response to biotic stimulus;cellular response to lipopolysaccharide;cellular response to lipoteichoic acid;…	binding;carbohydrate binding;glycosaminoglycan binding;lipopolysaccharide binding;lipoteichoic acid binding;molecular transducer activity;opsonin binding;opsonin receptor activity;pattern binding;pattern recognition receptor activity;peptidoglycan binding;peptidoglycan receptor activity;polysaccharide binding;protein binding;receptor activity;signal transducer activity;signaling receptor activity…	anchored to membrane;cell part;cell surface;cytoplasmic part;endosomal part;endosome membrane;extracellular region;extracellular region part;extracellular space;intracellular organelle part;intracellular part;intrinsic to membrane;membrane;membrane part;membrane raft;organelle membrane;organelle part;plasma membrane	Amoebiasis;Hematopoietic cell lineage;ko05152;MAPK signaling pathway;Pathogenic Escherichia coli infection;Phagosome;Regulation of actin cytoskeleton;Toll-like receptor signaling pathway
P08575	P08575	Receptor-type tyrosine-protein phosphatase C	PTPRC	3	3	3.3	147.48	0	0	0	0	5465700	0	5645300	5853500	0	3355600	3515200	0	NaN	NaN	NaN	NaN	22.382	NaN	22.4286	22.4809	NaN	21.6781	21.7452	NaN	activation of immune response;activation of MAPK activity;anatomical structure development;antigen receptor-mediated signaling pathway;axon guidance;B cell activation;B cell differentiation;B cell proliferation;B cell receptor signaling pathway;biological adhesion;biological regulation;biosynthetic process;bone marrow development;calcium ion homeostasis;calcium ion transport;calcium ion transport…	binding;carbohydrate binding;catalytic activity;glycosaminoglycan binding;heparin binding;hydrolase activity;hydrolase activity, acting on ester bonds;molecular transducer activity;pattern binding;phosphatase activity;phosphoprotein phosphatase activity;phosphoric ester hydrolase activity;polysaccharide binding;protein tyrosine phosphatase activity;receptor activity;signal transducer activity;sig…	adherens junction;anchoring junction;cell junction;cell part;cell-substrate adherens junction;cell-substrate junction;external side of plasma membrane;focal adhesion;integral to membrane;integral to plasma membrane;intrinsic to membrane;intrinsic to plasma membrane;membrane part;membrane raft;plasma membrane part	Cell adhesion molecules (CAMs);Fc gamma R-mediated phagocytosis;Primary immunodeficiency;T cell receptor signaling pathway
P08603;Q03591	P08603	Complement factor H	CFH	12	12	16	139.09	0	0	0	9661100	8126100	9338000	0	4648200	0	6141200	7633700	6320200	NaN	NaN	NaN	23.2038	22.9541	23.1547	NaN	22.1482	NaN	22.5501	22.864	22.5915	activation of immune response;biological regulation;complement activation;complement activation, alternative pathway;defense response;humoral immune response;immune effector process;immune response;immune system process;innate immune response;macromolecule metabolic process;metabolic process;positive regulation of biological process;positive regulation of immune response;positive regulation of im…	binding;carbohydrate binding;glycoprotein binding;glycosaminoglycan binding;heparan sulfate proteoglycan binding;heparin binding;pattern binding;polysaccharide binding;protein binding;proteoglycan binding	extracellular region part;extracellular space	Complement and coagulation cascades;Staphylococcus aureus infection
P08670;P41219;Q16352;P07196;P07197;P12036	P08670	Vimentin	VIM	16	12	31.5	53.651	5477400	6255100	2802200	34720000	24383000	23790000	16038000	23925000	17924000	5749100	7321600	4163400	22.3851	22.5766	21.4181	25.0493	24.5394	24.5039	23.935	24.512	24.0954	22.4549	22.8037	21.9893	actin filament-based movement;actin filament-based process;actin-mediated cell contraction;actin-myosin filament sliding;anatomical structure development;anterograde axon cargo transport;astrocyte development;astrocyte differentiation;axon cargo transport;axon transport of mitochondrion;Bergmann glial cell differentiation;biological regulation;cell communication;cell death;cell development;cell d…	structural constituent of cytoskeleton;structural constituent of eye lens;structural molecule activity	axon;axon part;cell leading edge;cell part;cell projection;cell projection part;C-fiber;cilium part;cytoplasm;cytoplasmic part;cytoskeletal part;cytosol;extracellular membrane-bounded organelle;extracellular organelle;extracellular region part;extracellular vesicular exosome;intermediate filament;intracellular membrane-bounded organelle;intracellular organelle;intracellular organelle part;intrace…	Amyotrophic lateral sclerosis (ALS)
P08697;CON__P28800	P08697	Alpha-2-antiplasmin	SERPINF2	11	11	40.1	54.565	4044800	11002000	0	0	0	0	0	0	0	28487000	39198000	57052000	21.9476	23.3913	NaN	NaN	NaN	NaN	NaN	NaN	NaN	24.7638	25.2243	25.7658	acute inflammatory response;acute-phase response;anatomical structure morphogenesis;biological regulation;blood vessel morphogenesis;cell activation;cellular component organization;cellular component organization at cellular level;cellular component organization or biogenesis;cellular component organization or biogenesis at cellular level;cellular process;circulatory system process;collagen fibri…	endopeptidase inhibitor activity;endopeptidase regulator activity;enzyme inhibitor activity;enzyme regulator activity;peptidase inhibitor activity;peptidase regulator activity;serine-type endopeptidase inhibitor activity	cell part;cell surface;cytoplasmic membrane-bounded vesicle lumen;cytoplasmic part;cytoplasmic vesicle part;extracellular region part;fibrinogen complex;intracellular organelle part;intracellular part;macromolecular complex;membrane-enclosed lumen;organelle lumen;organelle part;platelet alpha granule lumen;protein complex;secretory granule lumen;vesicle lumen	Complement and coagulation cascades
P08754	P08754	Guanine nucleotide-binding protein G(k) subunit alpha	GNAI3	9	4	33.3	40.532	0	0	0	0	0	0	8337100	6769800	0	0	0	0	NaN	NaN	NaN	NaN	NaN	NaN	22.9911	22.6907	NaN	NaN	NaN	NaN	biological regulation;cAMP-mediated signaling;cell activation;cell communication;cell cycle;cell division;cell surface receptor linked signaling pathway;cell-cell signaling;cellular component organization;cellular component organization at cellular level;cellular component organization or biogenesis;cellular component organization or biogenesis at cellular level;cellular membrane fusion;cellular …	binding;catalytic activity;cation binding;G-protein beta/gamma-subunit complex binding;G-protein-coupled receptor binding;GTP binding;GTPase activity;guanyl nucleotide binding;guanyl ribonucleotide binding;hydrolase activity;hydrolase activity, acting on acid anhydrides;hydrolase activity, acting on acid anhydrides, in phosphorus-containing anhydrides;ion binding;metabotropic serotonin receptor b…	cell part;centrosome;cytoplasm;cytoplasmic membrane-bounded vesicle;cytoplasmic part;cytoplasmic vesicle;cytoskeletal part;extrinsic to internal side of plasma membrane;extrinsic to membrane;extrinsic to plasma membrane;Golgi apparatus;heterotrimeric G-protein complex;intracellular membrane-bounded organelle;intracellular non-membrane-bounded organelle;intracellular organelle;intracellular organe…	Axon guidance;Chagas disease (American trypanosomiasis);Chemokine signaling pathway;Gap junction;Gastric acid secretion;Leukocyte transendothelial migration;Long-term depression;Melanogenesis;Progesterone-mediated oocyte maturation;Tight junction;Toxoplasmosis
P08758	P08758	Annexin A5	ANXA5	21	21	74.4	35.936	24296000	18975000	65187000	18432000	20802000	34532000	15860000	22479000	31236000	24784000	18935000	24522000	24.5342	24.1776	25.9581	24.1357	24.3102	25.0414	23.9189	24.4221	24.8967	24.5629	24.1746	24.5476	biological regulation;blood coagulation;cellular process;cellular response to stimulus;coagulation;hemostasis;multicellular organismal process;negative regulation of apoptosis;negative regulation of biological process;negative regulation of cell death;negative regulation of cellular process;negative regulation of coagulation;negative regulation of multicellular organismal process;negative regulat…	binding;calcium ion binding;calcium-dependent phospholipid binding;cation binding;enzyme inhibitor activity;enzyme regulator activity;ion binding;lipase inhibitor activity;lipid binding;metal ion binding;phospholipase inhibitor activity;phospholipid binding	blood microparticle;cell part;cytoplasm;endothelial microparticle;external side of plasma membrane;extracellular membrane-bounded organelle;extracellular organelle;extracellular region part;extracellular vesicular exosome;intracellular part;membrane part;membrane-bounded organelle;membrane-bounded vesicle;organelle;plasma membrane part;vesicle
P09211	P09211	Glutathione S-transferase P	GSTP1	10	10	64.3	23.356	23756000	33452000	18884000	31171000	27558000	21588000	14221000	30919000	36574000	26892000	24288000	34311000	24.5018	24.9956	24.1707	24.8937	24.716	24.3637	23.7615	24.882	25.1243	24.6807	24.5337	25.0322	amine metabolic process;anatomical structure development;biological regulation;carboxylic acid metabolic process;cell proliferation;cellular amine metabolic process;cellular amino acid metabolic process;cellular ketone metabolic process;cellular metabolic process;cellular modified amino acid metabolic process;cellular nitrogen compound metabolic process;cellular process;cellular response to bioti…	binding;catalytic activity;dinitrosyl-iron complex binding;enzyme binding;enzyme regulator activity;glutathione transferase activity;JUN kinase binding;kinase binding;kinase regulator activity;nitric oxide binding;protein binding;protein kinase binding;S-nitrosoglutathione binding;transferase activity;transferase activity, transferring alkyl or aryl (other than methyl) groups	cell part;cytoplasmic part;cytosol;intracellular membrane-bounded organelle;intracellular organelle;intracellular part;macromolecular complex;membrane-bounded organelle;mitochondrion;nucleus;organelle;protein complex;TRAF2-GSTP1 complex	Drug metabolism - cytochrome P450;Glutathione metabolism;Metabolism of xenobiotics by cytochrome P450
P09382	P09382	Galectin-1	LGALS1	3	3	33.3	14.716	14014000	12888000	7753200	47477000	20637000	32823000	27336000	26843000	46036000	16424000	20104000	21337000	23.7404	23.6195	22.8864	25.5007	24.2987	24.9682	24.7043	24.678	25.4563	23.9693	24.261	24.3469	apoptosis;B cell activation;B cell activation involved in immune response;B cell differentiation;biological regulation;carbohydrate homeostasis;cell activation;cell activation involved in immune response;cell death;cell differentiation;cellular chemical homeostasis;cellular developmental process;cellular glucose homeostasis;cellular homeostasis;cellular process;cellular response to carbohydrate s…	binding;carbohydrate binding;disaccharide binding;galactoside binding;lactose binding;molecular transducer activity;monosaccharide binding;signal transducer activity;sugar binding	cell part;cell surface;cytoplasm;extracellular matrix;extracellular region part;extracellular space;intracellular membrane-bounded organelle;intracellular organelle;intracellular part;membrane-bounded organelle;nucleus;organelle;proteinaceous extracellular matrix
P09467	P09467	Fructose-1,6-bisphosphatase 1	FBP1	3	3	12.7	36.842	0	0	0	0	0	0	2830800	3671200	9321600	0	0	0	NaN	NaN	NaN	NaN	NaN	NaN	21.4328	21.8078	23.1521	NaN	NaN	NaN	alcohol biosynthetic process;alcohol metabolic process;biological regulation;biosynthetic process;carbohydrate biosynthetic process;carbohydrate metabolic process;cellular biosynthetic process;cellular carbohydrate biosynthetic process;cellular carbohydrate metabolic process;cellular component assembly;cellular component organization;cellular component organization or biogenesis;cellular metaboli…	adenyl nucleotide binding;adenyl ribonucleotide binding;AMP binding;binding;carbohydrate binding;carbohydrate phosphatase activity;catalytic activity;cation binding;fructose 1,6-bisphosphate 1-phosphatase activity;hydrolase activity;hydrolase activity, acting on ester bonds;ion binding;metal ion binding;monosaccharide binding;nucleotide binding;phosphatase activity;phosphoric ester hydrolase acti…	cell part;cytoplasmic part;cytosol;intracellular part	Carbon fixation in photosynthetic organisms;Fructose and mannose metabolism;Glycolysis / Gluconeogenesis;Insulin signaling pathway;Methane metabolism;Pentose phosphate pathway
P09496	P09496	Clathrin light chain A	CLTA	2	2	7.7	27.076	0	0	0	0	0	0	3519900	3497800	3479300	3726400	3938700	0	NaN	NaN	NaN	NaN	NaN	NaN	21.7471	21.738	21.7304	21.8294	21.9093	NaN	antigen processing and presentation;antigen processing and presentation of exogenous antigen;antigen processing and presentation of exogenous peptide antigen;antigen processing and presentation of exogenous peptide antigen via MHC class II;antigen processing and presentation of peptide antigen;antigen processing and presentation of peptide antigen via MHC class II;antigen processing and presentat…	binding;peptide binding;structural molecule activity	cell part;clathrin coat;clathrin coat of coated pit;clathrin coat of trans-Golgi network vesicle;clathrin coated vesicle membrane;clathrin vesicle coat;clathrin-coated endocytic vesicle membrane;coated vesicle membrane;cytoplasmic part;cytoplasmic vesicle membrane;cytoplasmic vesicle part;cytosol;endocytic vesicle membrane;Golgi apparatus part;Golgi membrane;intracellular organelle part;intracell…	Bacterial invasion of epithelial cells;Endocrine and other factor-regulated calcium reabsorption;Endocytosis;Huntington's disease;Lysosome
P09525	P09525	Annexin A4	ANXA4	12	12	49.8	35.882	9452500	9266600	25840000	8479100	13843000	16601000	8881500	6693900	20091000	10757000	9671800	15175000	23.1723	23.1436	24.6231	23.0155	23.7227	23.9848	23.0824	22.6744	24.26	23.3588	23.2054	23.8552	biological regulation;cellular process;cellular response to stimulus;negative regulation of apoptosis;negative regulation of biological process;negative regulation of cell death;negative regulation of cellular process;negative regulation of programmed cell death;regulation of apoptosis;regulation of biological process;regulation of cell death;regulation of cellular process;regulation of programme…	binding;calcium ion binding;calcium-dependent phospholipid binding;cation binding;enzyme inhibitor activity;enzyme regulator activity;ion binding;lipase inhibitor activity;lipid binding;metal ion binding;phospholipase inhibitor activity;phospholipid binding	cell part;cytoplasm;intracellular part
P09871	P09871	Complement C1s subcomponent;Complement C1s subcomponent heavy chain;Complement C1s subcomponent light chain	C1S	9	9	23.4	76.684	0	0	0	2820100	7313900	4864100	0	0	0	5804900	5384200	4825600	NaN	NaN	NaN	21.4273	22.8022	22.2137	NaN	NaN	NaN	22.4688	22.3603	22.2023	activation of immune response;biological regulation;complement activation;complement activation, classical pathway;defense response;humoral immune response;immune effector process;immune response;immune system process;innate immune response;macromolecule metabolic process;metabolic process;positive regulation of biological process;positive regulation of immune response;positive regulation of immu…	binding;calcium ion binding;catalytic activity;cation binding;endopeptidase activity;hydrolase activity;ion binding;metal ion binding;peptidase activity;peptidase activity, acting on L-amino acid peptides;serine hydrolase activity;serine-type endopeptidase activity;serine-type peptidase activity	extracellular region	Complement and coagulation cascades;Staphylococcus aureus infection;Systemic lupus erythematosus
P09960	P09960	Leukotriene A-4 hydrolase	LTA4H	24	24	54.3	69.284	10239000	5764700	983150	0	624560	456990	2408300	3364600	2396900	25147000	37500000	18348000	23.2876	22.4588	19.9071	NaN	19.2525	18.8018	21.1996	21.682	21.1927	24.5839	25.1604	24.1291	alkene biosynthetic process;arachidonic acid metabolic process;biosynthetic process;carboxylic acid biosynthetic process;carboxylic acid metabolic process;catabolic process;cellular alkene metabolic process;cellular biosynthetic process;cellular catabolic process;cellular ketone metabolic process;cellular lipid metabolic process;cellular metabolic process;cellular process;defense response;fatty a…	aminopeptidase activity;binding;catalytic activity;cation binding;epoxide hydrolase activity;ether hydrolase activity;exopeptidase activity;hydrolase activity;hydrolase activity, acting on ether bonds;ion binding;leukotriene-A4 hydrolase activity;metal ion binding;metallopeptidase activity;peptidase activity;peptidase activity, acting on L-amino acid peptides;transition metal ion binding;zinc ion…	cell part;cytoplasmic part;cytosol;intracellular membrane-bounded organelle;intracellular organelle;intracellular part;membrane-bounded organelle;nucleus;organelle	Arachidonic acid metabolism
P0C0L4;CON__ENSEMBL:ENSBTAP00000007350;CON__P01030	P0C0L4	Complement C4-A;Complement C4 beta chain;Complement C4-A alpha chain;C4a anaphylatoxin;C4b-A;C4d-A;Complement C4 gamma chain	C4A	48	3	45.2	192.78	2912200	1579500	2229000	26163000	34733000	43613000	4306200	4657200	5689300	31033000	20447000	21893000	21.4737	20.591	21.088	24.641	25.0498	25.3783	22.038	22.151	22.4398	24.8873	24.2854	24.384	activation of immune response;biological regulation;complement activation;complement activation, classical pathway;defense response;humoral immune response;immune effector process;immune response;immune system process;inflammatory response;innate immune response;macromolecule metabolic process;metabolic process;negative regulation of catalytic activity;negative regulation of endopeptidase activit…	endopeptidase inhibitor activity;endopeptidase regulator activity;enzyme inhibitor activity;enzyme regulator activity;peptidase inhibitor activity;peptidase regulator activity	cell part;extracellular region;extracellular region part;extracellular space;membrane;plasma membrane	Complement and coagulation cascades;Staphylococcus aureus infection;Systemic lupus erythematosus
Q99878;Q96KK5;Q9BTM1;P20671;P0C0S8;Q16777;Q6FI13	Q99878;Q96KK5;Q9BTM1;P20671;P0C0S8;Q16777;Q6FI13	Histone H2A type 1-J;Histone H2A type 1-H;Histone H2A.J;Histone H2A type 1-D;Histone H2A type 1;Histone H2A type 2-C;Histone H2A type 2-A	HIST1H2AJ;HIST1H2AH;H2AFJ;HIST1H2AD;HIST1H2AG;HIST2H2AC;HIST2H2AA3	7	2	58.6	13.936	56854000	133290000	206630000	402260000	573750000	1167200000	1463800000	954110000	1720000000	79224000	51513000	52559000	25.7608	26.99	27.6225	28.5836	29.0958	30.1204	30.4471	29.8296	30.6798	26.2394	25.6184	25.6474	cellular component assembly;cellular component assembly at cellular level;cellular component organization;cellular component organization at cellular level;cellular component organization or biogenesis;cellular component organization or biogenesis at cellular level;cellular macromolecular complex assembly;cellular macromolecular complex subunit organization;cellular process;chromatin organization…	binding;DNA binding;nucleic acid binding	cell part;chromosomal part;intracellular membrane-bounded organelle;intracellular organelle;intracellular organelle part;intracellular part;macromolecular complex;membrane-bounded organelle;nucleosome;nucleus;organelle;organelle part;protein-DNA complex	Systemic lupus erythematosus
P62987;P62979;P0CG47;P0CG48	P62987;P62979;P0CG47;P0CG48	Ubiquitin-60S ribosomal protein L40;Ubiquitin;60S ribosomal protein L40;Ubiquitin-40S ribosomal protein S27a;Ubiquitin;40S ribosomal protein S27a;Polyubiquitin-B;Ubiquitin;Polyubiquitin-C;Ubiquitin	UBA52;RPS27A;UBB;UBC	3	3	21.1	14.728	108170000	49636000	0	31559000	21542000	0	46283000	65964000	32656000	0	0	0	26.6887	25.5649	NaN	24.9115	24.3606	NaN	25.464	25.9752	24.9608	NaN	NaN	NaN	activation of immune response;activation of innate immune response;activation of MAPK activity;anaphase-promoting complex-dependent proteasomal ubiquitin-dependent protein catabolic process;antigen processing and presentation;antigen processing and presentation of exogenous antigen;antigen processing and presentation of exogenous peptide antigen;antigen processing and presentation of exogenous pe…	binding;cation binding;ion binding;metal ion binding;structural constituent of ribosome;structural molecule activity	cell part;cytoplasmic part;cytoplasmic vesicle membrane;cytoplasmic vesicle part;cytosol;cytosolic large ribosomal subunit;cytosolic small ribosomal subunit;endocytic vesicle membrane;endosomal part;endosome membrane;intracellular non-membrane-bounded organelle;intracellular organelle;intracellular organelle part;intracellular part;large ribosomal subunit;macromolecular complex;membrane;non-membr…	Parkinson's disease;Ribosome
P0DJI8	P0DJI8	Serum amyloid A-1 protein;Amyloid protein A;Serum amyloid protein A(2-104);Serum amyloid protein A(3-104);Serum amyloid protein A(2-103);Serum amyloid protein A(2-102);Serum amyloid protein A(4-101)	SAA1	7	4	56.6	13.532	49918000	44836000	60218000	1136100	0	0	19027000	29438000	13919000	197560000	177880000	116500000	25.5731	25.4182	25.8437	20.1157	NaN	NaN	24.1815	24.8112	23.7306	27.5577	27.4063	26.7958	acute inflammatory response;acute-phase response;biological regulation;calcium ion homeostasis;cation homeostasis;cell activation;cell chemotaxis;cell migration;cell motility;cellular calcium ion homeostasis;cellular cation homeostasis;cellular chemical homeostasis;cellular component movement;cellular divalent inorganic cation homeostasis;cellular homeostasis;cellular ion homeostasis;cellular met…	binding;G-protein-coupled receptor binding;protein binding;receptor binding	extracellular region;extracellular region part;high-density lipoprotein particle;macromolecular complex;plasma lipoprotein particle;protein-lipid complex
P0DMN0;P0DMM9	P0DMN0;P0DMM9	Sulfotransferase 1A4;Sulfotransferase 1A3	SULT1A4;SULT1A3	7	3	36.9	34.196	0	0	0	0	0	0	0	0	0	4213100	3058100	3668900	NaN	NaN	NaN	NaN	NaN	NaN	NaN	NaN	NaN	22.0065	21.5442	21.8069
P0DMV9;P0DMV8	P0DMV9;P0DMV8	Heat shock 70 kDa protein 1B;Heat shock 70 kDa protein 1A	HSPA1B;HSPA1A	12	5	26.7	70.051	7169000	7827000	6819700	8325100	7609000	5068000	13605000	12527000	14065000	11215000	4412100	5035300	22.7733	22.9	22.7013	22.989	22.8593	22.273	23.6976	23.5785	23.7456	23.4189	22.073	22.2636
P0DOY3;P0DOY2;P0CF74;A0M8Q6	P0DOY3;P0DOY2			7	3	86.8	11.265	21222000	12489000	24471000	127910000	101400000	112800000	36766000	23694000	25592000	94555000	88338000	64780000	24.3391	23.5742	24.5446	26.9306	26.5955	26.7492	25.1319	24.498	24.6092	26.4946	26.3965	25.949	activation of immune response;biological regulation;complement activation;complement activation, classical pathway;defense response;humoral immune response;immune effector process;immune response;immune system process;innate immune response;macromolecule metabolic process;metabolic process;positive regulation of biological process;positive regulation of immune response;positive regulation of immu…	antigen binding;binding	cell part;extracellular region;membrane;plasma membrane
P0DP25;P0DP24;P0DP23	P0DP25;P0DP24;P0DP23			6	6	70.5	16.837	52449000	65295000	17682000	95462000	78949000	47465000	88956000	107920000	49118000	31662000	22459000	30249000	25.6444	25.9605	24.0758	26.5084	26.2344	25.5004	26.4066	26.6854	25.5497	24.9162	24.4208	24.8504
P10321;P01893;P13747	P10321	HLA class I histocompatibility antigen, Cw-7 alpha chain	HLA-C	7	2	27.3	40.648	2407700	0	0	0	0	0	4430700	4306000	4101800	3271500	4380100	3440700	21.1992	NaN	NaN	NaN	NaN	NaN	22.0791	22.0379	21.9678	21.6415	22.0625	21.7143	antigen processing and presentation;antigen processing and presentation of exogenous antigen;antigen processing and presentation of exogenous peptide antigen;antigen processing and presentation of exogenous peptide antigen via MHC class I;antigen processing and presentation of exogenous peptide antigen via MHC class I, TAP-dependent;antigen processing and presentation of exogenous peptide antigen…		cell part;coated vesicle membrane;cytoplasmic part;cytoplasmic vesicle membrane;cytoplasmic vesicle part;early endosome membrane;endocytic vesicle membrane;endoplasmic reticulum part;endosomal part;endosome membrane;ER to Golgi transport vesicle membrane;Golgi apparatus part;Golgi membrane;integral to endoplasmic reticulum membrane;integral to lumenal side of endoplasmic reticulum membrane;integr…	Allograft rejection;Antigen processing and presentation;Autoimmune thyroid disease;Cell adhesion molecules (CAMs);Endocytosis;Graft-versus-host disease;Natural killer cell mediated cytotoxicity;Phagosome;Type I diabetes mellitus;Viral myocarditis
P10599	P10599	Thioredoxin	TXN	4	4	31.4	11.737	6334300	13061000	6781400	0	0	0	4725900	7566800	6320000	0	0	0	22.5948	23.6388	22.6932	NaN	NaN	NaN	22.1722	22.8513	22.5915	NaN	NaN	NaN	antibiotic metabolic process;biological regulation;biosynthetic process;carbohydrate homeostasis;cell communication;cell proliferation;cell redox homeostasis;cell-cell signaling;cellular biosynthetic process;cellular chemical homeostasis;cellular component movement;cellular glucose homeostasis;cellular homeostasis;cellular macromolecule biosynthetic process;cellular macromolecule metabolic proces…	catalytic activity;disulfide oxidoreductase activity;electron carrier activity;oxidoreductase activity;oxidoreductase activity, acting on a sulfur group of donors;peptide disulfide oxidoreductase activity;protein disulfide oxidoreductase activity	axon;cell body;cell part;cell projection;cytoplasmic part;cytosol;dendrite;extracellular region;intracellular membrane-bounded organelle;intracellular organelle;intracellular organelle part;intracellular part;membrane-bounded organelle;mitochondrion;neuron projection;neuronal cell body;nuclear part;nucleoplasm;organelle;organelle part
P10643;CON__Q29RQ1	P10643	Complement component C7	C7	21	21	40.1	93.517	0	0	0	2311500	2808500	2671700	0	0	0	10700000	12276000	7048000	NaN	NaN	NaN	21.1404	21.4214	21.3493	NaN	NaN	NaN	23.3511	23.5493	22.7488	activation of immune response;biological regulation;cell death;cellular process;complement activation;complement activation, alternative pathway;complement activation, classical pathway;cytolysis;death;defense response;humoral immune response;immune effector process;immune response;immune system process;innate immune response;macromolecule metabolic process;metabolic process;positive regulation o…		cell part;extracellular region;macromolecular complex;membrane attack complex;membrane part;plasma membrane part;pore complex;protein complex	Complement and coagulation cascades;Prion diseases;Systemic lupus erythematosus
P10909	P10909	Clusterin;Clusterin beta chain;Clusterin alpha chain	CLU	16	16	32.1	52.494	4821000	13802000	12232000	223930000	215220000	311370000	29880000	37060000	56290000	93878000	62610000	55749000	22.2009	23.7184	23.5442	27.7385	27.6812	28.2141	24.8327	25.1434	25.7464	26.4843	25.8999	25.7324	activation of immune response;apoptotic mitochondrial changes;biological regulation;cell activation;cellular component organization;cellular component organization at cellular level;cellular component organization or biogenesis;cellular component organization or biogenesis at cellular level;cellular macromolecule metabolic process;cellular metabolic process;cellular process;cellular protein metab…	binding;enzyme binding;misfolded protein binding;protein binding;ubiquitin protein ligase binding	cell part;chromaffin granule;cytoplasmic membrane-bounded vesicle;cytoplasmic membrane-bounded vesicle lumen;cytoplasmic part;cytoplasmic vesicle;cytoplasmic vesicle part;cytosol;endoplasmic reticulum;extracellular region part;high-density lipoprotein particle;intracellular membrane-bounded organelle;intracellular organelle;intracellular organelle part;intracellular part;macromolecular complex;me…
P11021	P11021	78 kDa glucose-regulated protein	HSPA5	12	11	22.5	72.332	4345900	4469000	0	5160500	4755100	2920900	21010000	17414000	12353000	4970200	4878600	4686100	22.0512	22.0915	NaN	22.2991	22.181	21.478	24.3246	24.0537	23.5584	22.2449	22.218	22.16	activation of signaling protein activity involved in unfolded protein response;anatomical structure arrangement;anatomical structure development;biological regulation;catabolic process;cell activation;cell communication;cellular catabolic process;cellular macromolecule catabolic process;cellular macromolecule metabolic process;cellular metabolic process;cellular process;cellular response to bioti…	adenyl nucleotide binding;adenyl ribonucleotide binding;ATP binding;ATPase activity;binding;binding, bridging;calcium ion binding;catalytic activity;cation binding;chaperone binding;hydrolase activity;hydrolase activity, acting on acid anhydrides;hydrolase activity, acting on acid anhydrides, in phosphorus-containing anhydrides;ion binding;metal ion binding;misfolded protein binding;nucleoside-tr…	cell part;cell surface;cytoplasmic membrane-bounded vesicle;cytoplasmic part;cytoplasmic vesicle;endoplasmic reticulum chaperone complex;endoplasmic reticulum lumen;endoplasmic reticulum part;endoplasmic reticulum-Golgi intermediate compartment;integral to endoplasmic reticulum membrane;integral to membrane;integral to organelle membrane;intracellular membrane-bounded organelle;intracellular orga…	Prion diseases;Protein export;Protein processing in endoplasmic reticulum
P11142;P54652	P11142	Heat shock cognate 71 kDa protein	HSPA8	14	11	27.4	70.897	9371100	8876000	8035800	11793000	14109000	9651100	27120000	37690000	24157000	14488000	18484000	13936000	23.1598	23.0815	22.938	23.4914	23.7501	23.2023	24.6929	25.1677	24.5259	23.7884	24.1398	23.7323	anatomical structure development;biological regulation;biosynthetic process;cell cycle phase;cell cycle process;cell development;cellular biosynthetic process;cellular component disassembly;cellular component disassembly at cellular level;cellular component organization;cellular component organization at cellular level;cellular component organization or biogenesis;cellular component organization …	adenyl nucleotide binding;adenyl ribonucleotide binding;ATP binding;ATPase activity;ATPase activity, coupled;binding;catalytic activity;glycolipid binding;hydrolase activity;hydrolase activity, acting on acid anhydrides;hydrolase activity, acting on acid anhydrides, in phosphorus-containing anhydrides;lipid binding;nucleoside-triphosphatase activity;nucleotide binding;protein binding;purine nucle…	cell part;cell surface;chromosomal part;clathrin coated vesicle membrane;clathrin sculpted gamma-aminobutyric acid transport vesicle membrane;coated vesicle membrane;cytoplasmic membrane-bounded vesicle;cytoplasmic part;cytoplasmic vesicle;cytoplasmic vesicle membrane;cytoplasmic vesicle part;cytosol;extracellular membrane-bounded organelle;extracellular organelle;extracellular region part;extrac…	Antigen processing and presentation;Endocytosis;MAPK signaling pathway;Measles;Protein processing in endoplasmic reticulum;Spliceosome;Toxoplasmosis
P11166	P11166	Solute carrier family 2, facilitated glucose transporter member 1	SLC2A1	2	2	3.7	54.083	3144700	4319200	3568200	16502000	12668000	16007000	2330900	0	8031800	0	0	0	21.5845	22.0423	21.7668	23.9761	23.5947	23.9322	21.1525	NaN	22.9373	NaN	NaN	NaN	biological regulation;carboxylic acid metabolic process;cell communication;cellular component assembly;cellular component organization;cellular component organization or biogenesis;cellular ketone metabolic process;cellular metabolic process;cellular process;cellular response to external stimulus;cellular response to extracellular stimulus;cellular response to glucose starvation;cellular response…	binding;carbohydrate transmembrane transporter activity;dehydroascorbic acid transporter activity;D-glucose transmembrane transporter activity;glucose transmembrane transporter activity;hexose transmembrane transporter activity;monosaccharide transmembrane transporter activity;protein binding;protein self-association;substrate-specific transmembrane transporter activity;substrate-specific transpo…	basolateral plasma membrane;caveola;cell cortex part;cell junction;cell part;cell-cell junction;cortical actin cytoskeleton;cortical cytoskeleton;cytoplasmic membrane-bounded vesicle;cytoplasmic part;cytoplasmic vesicle;cytoskeletal part;cytoskeleton;female pronucleus;integral to membrane;intracellular membrane-bounded organelle;intracellular non-membrane-bounded organelle;intracellular organelle…	Adipocytokine signaling pathway;Bile secretion;Pathways in cancer;Renal cell carcinoma
P11215	P11215	Integrin alpha-M	ITGAM	13	13	15.5	127.18	5041500	3647600	6407200	3497600	3120400	3988900	7029200	8439000	6788400	3460500	2447500	5034600	22.2654	21.7985	22.6113	21.7379	21.5733	21.9276	22.7449	23.0086	22.6946	21.7225	21.2229	22.2634	activated T cell proliferation;activation of immune response;activation of innate immune response;anatomical structure development;biological adhesion;biological regulation;blood coagulation;cell activation;cell adhesion;cell chemotaxis;cell development;cell migration;cell motility;cell proliferation;cell surface receptor linked signaling pathway;cell-cell adhesion;cellular component movement;cel…	binding;carbohydrate binding;cation binding;glycosaminoglycan binding;heparin binding;ion binding;metal ion binding;pattern binding;polysaccharide binding	cell part;external side of plasma membrane;integrin complex;intracellular membrane-bounded organelle;intracellular organelle;intracellular part;macromolecular complex;membrane part;membrane-bounded organelle;nucleus;organelle;plasma membrane part;protein complex;receptor complex	Amoebiasis;Cell adhesion molecules (CAMs);Hematopoietic cell lineage;ko05152;Leishmaniasis;Leukocyte transendothelial migration;Phagosome;Regulation of actin cytoskeleton;Staphylococcus aureus infection
P11216;P11217	P11216	Glycogen phosphorylase, brain form	PYGB	9	7	15.9	96.695	0	0	0	1204200	1167300	1049300	0	0	0	5664700	2059000	4022700	NaN	NaN	NaN	20.1996	20.1547	20.001	NaN	NaN	NaN	22.4336	20.9735	21.9397	alcohol metabolic process;carbohydrate catabolic process;carbohydrate metabolic process;catabolic process;cellular carbohydrate catabolic process;cellular carbohydrate metabolic process;cellular glucan metabolic process;cellular macromolecule metabolic process;cellular metabolic process;cellular polysaccharide catabolic process;cellular polysaccharide metabolic process;cellular process;energy der…	binding;catalytic activity;cofactor binding;glycogen phosphorylase activity;nucleotide binding;phosphorylase activity;pyridoxal phosphate binding;transferase activity;transferase activity, transferring glycosyl groups;transferase activity, transferring hexosyl groups;vitamin B6 binding;vitamin binding	cell part;cytoplasm;cytoplasmic part;cytosol;intracellular part	Insulin signaling pathway;Starch and sucrose metabolism
P11277	P11277	Spectrin beta chain, erythrocytic	SPTB	26	25	17	246.47	0	0	1776300	7775400	11923000	11883000	4236400	4337700	5619700	0	0	1943200	NaN	NaN	20.7604	22.8905	23.5072	23.5024	22.0144	22.0485	22.4221	NaN	NaN	20.89	actin filament capping;anatomical structure development;axon guidance;biological regulation;biosynthetic process;cellular biosynthetic process;cellular component organization;cellular component organization or biogenesis;cellular membrane organization;cellular metabolic process;cellular nitrogen compound biosynthetic process;cellular nitrogen compound metabolic process;cellular process;chemotaxis…	actin binding;actin filament binding;binding;cytoskeletal protein binding;protein binding;structural constituent of cytoskeleton;structural molecule activity	cell cortex part;cell part;cell surface;cytoplasmic part;cytoskeletal part;cytoskeleton;cytosol;intracellular non-membrane-bounded organelle;intracellular organelle;intracellular organelle part;intracellular part;intrinsic to internal side of plasma membrane;intrinsic to membrane;intrinsic to plasma membrane;macromolecular complex;membrane part;non-membrane-bounded organelle;organelle;organelle p…
P11279	P11279	Lysosome-associated membrane glycoprotein 1	LAMP1	3	3	7.2	44.882	1024700	0	4229400	1161000	1163400	2651300	1833400	0	0	939740	758050	0	19.9668	NaN	22.012	20.1469	20.1499	21.3383	20.8061	NaN	NaN	19.8419	19.5319	NaN	autophagic cell death;autophagy;catabolic process;cell death;cellular catabolic process;cellular metabolic process;cellular process;death;metabolic process;programmed cell death		cell body;cell part;cell projection;cytoplasmic membrane-bounded vesicle;cytoplasmic part;cytoplasmic vesicle;dendrite;endosomal part;endosome;endosome membrane;external side of plasma membrane;integral to membrane;integral to plasma membrane;intracellular membrane-bounded organelle;intracellular organelle;intracellular organelle part;intracellular part;intrinsic to membrane;intrinsic to plasma m…	ko05152;Lysosome;Phagosome
P11586	P11586	C-1-tetrahydrofolate synthase, cytoplasmic;Methylenetetrahydrofolate dehydrogenase;Methenyltetrahydrofolate cyclohydrolase;Formyltetrahydrofolate synthetase;C-1-tetrahydrofolate synthase, cytoplasmic, N-terminally processed	MTHFD1	5	5	7	101.53	0	0	0	0	0	0	0	0	0	3429400	2952200	0	NaN	NaN	NaN	NaN	NaN	NaN	NaN	NaN	NaN	21.7095	21.4934	NaN	amine biosynthetic process;amine metabolic process;aromatic compound biosynthetic process;aspartate family amino acid biosynthetic process;aspartate family amino acid metabolic process;biosynthetic process;carboxylic acid biosynthetic process;carboxylic acid metabolic process;cellular amine metabolic process;cellular amino acid biosynthetic process;cellular amino acid metabolic process;cellular a…	adenyl nucleotide binding;adenyl ribonucleotide binding;ATP binding;binding;catalytic activity;cyclohydrolase activity;formate-tetrahydrofolate ligase activity;hydrolase activity;hydrolase activity, acting on carbon-nitrogen (but not peptide) bonds;hydrolase activity, acting on carbon-nitrogen (but not peptide) bonds, in cyclic amidines;ligase activity;ligase activity, forming carbon-nitrogen bon…	cell part;cytoplasmic part;cytosol;intracellular membrane-bounded organelle;intracellular organelle;intracellular part;membrane-bounded organelle;mitochondrion;organelle	One carbon pool by folate
P11678	P11678	Eosinophil peroxidase;Eosinophil peroxidase light chain;Eosinophil peroxidase heavy chain	EPX	16	12	24.3	81.04	0	0	0	0	0	0	44426000	45398000	37403000	0	0	0	NaN	NaN	NaN	NaN	NaN	NaN	25.4049	25.4361	25.1567	NaN	NaN	NaN	biological regulation;catabolic process;cell migration;cell motility;cellular catabolic process;cellular component movement;cellular metabolic process;cellular process;cellular response to chemical stimulus;cellular response to hydrogen peroxide;cellular response to oxidative stress;cellular response to reactive oxygen species;cellular response to stimulus;cellular response to stress;defense resp…	antioxidant activity;binding;catalytic activity;cation binding;heme binding;ion binding;iron ion binding;metal ion binding;oxidoreductase activity;oxidoreductase activity, acting on peroxide as acceptor;peroxidase activity;tetrapyrrole binding;transition metal ion binding		Asthma
P11766	P11766	Alcohol dehydrogenase class-3	ADH5	9	9	49.5	39.724	0	0	0	0	0	0	0	0	0	11658000	12158000	9402400	NaN	NaN	NaN	NaN	NaN	NaN	NaN	NaN	NaN	23.4748	23.5354	23.1646	aging;alcohol catabolic process;alcohol metabolic process;aldehyde catabolic process;biological regulation;catabolic process;cellular aldehyde metabolic process;cellular catabolic process;cellular lipid metabolic process;cellular macromolecule metabolic process;cellular metabolic process;cellular process;cellular protein metabolic process;developmental process;diterpenoid metabolic process;ethano…	alcohol dehydrogenase (NAD) activity;binding;carboxylic acid binding;catalytic activity;cation binding;electron carrier activity;fatty acid binding;formaldehyde dehydrogenase activity;ion binding;lipid binding;metal ion binding;monocarboxylic acid binding;oxidoreductase activity;oxidoreductase activity, acting on CH-OH group of donors;oxidoreductase activity, acting on the aldehyde or oxo group o…	cell part;cytoplasmic part;intracellular membrane-bounded organelle;intracellular organelle;intracellular part;membrane-bounded organelle;mitochondrion;nucleus;organelle	Chloroalkane and chloroalkene degradation;Drug metabolism - cytochrome P450;Fatty acid metabolism;Glycolysis / Gluconeogenesis;Metabolism of xenobiotics by cytochrome P450;Methane metabolism;Naphthalene degradation;Retinol metabolism;Tyrosine metabolism
P60891;P21108;P11908	P60891;P21108;P11908	Ribose-phosphate pyrophosphokinase 1;Ribose-phosphate pyrophosphokinase 3;Ribose-phosphate pyrophosphokinase 2	PRPS1;PRPS1L1;PRPS2	2	2	9.1	34.834	0	0	0	0	0	0	0	0	0	3123800	3615700	0	NaN	NaN	NaN	NaN	NaN	NaN	NaN	NaN	NaN	21.5749	21.7858	NaN	5-phosphoribose 1-diphosphate biosynthetic process;5-phosphoribose 1-diphosphate metabolic process;alcohol biosynthetic process;alcohol metabolic process;AMP biosynthetic process;AMP metabolic process;anatomical structure development;anatomical structure morphogenesis;biosynthetic process;carbohydrate biosynthetic process;carbohydrate metabolic process;cellular aromatic compound metabolic process…	adenyl nucleotide binding;adenyl ribonucleotide binding;ADP binding;AMP binding;ATP binding;binding;carbohydrate binding;catalytic activity;cation binding;diphosphotransferase activity;GDP binding;guanyl nucleotide binding;guanyl ribonucleotide binding;identical protein binding;ion binding;kinase activity;magnesium ion binding;metal ion binding;nucleotide binding;protein binding;protein dimerizat…	cell part;cytoplasmic part;cytosol;intracellular part;macromolecular complex;protein complex;ribose phosphate diphosphokinase complex	Pentose phosphate pathway;Purine metabolism
P12109	P12109	Collagen alpha-1(VI) chain	COL6A1	3	3	5	108.53	0	0	0	0	1599300	0	0	0	1792300	0	0	0	NaN	NaN	NaN	NaN	20.609	NaN	NaN	NaN	20.7734	NaN	NaN	NaN	axon guidance;biological adhesion;cell adhesion;cellular component assembly;cellular component disassembly;cellular component disassembly at cellular level;cellular component organization;cellular component organization at cellular level;cellular component organization or biogenesis;cellular component organization or biogenesis at cellular level;cellular process;cellular response to acid;cellular…	binding;growth factor binding;platelet-derived growth factor binding;protein binding	anchoring collagen;cell part;collagen;collagen type VI;cytoplasmic part;endoplasmic reticulum lumen;endoplasmic reticulum part;extracellular matrix part;extracellular region part;intracellular organelle lumen;intracellular organelle part;intracellular part;macromolecular complex;membrane;membrane-enclosed lumen;organelle lumen;organelle part;plasma membrane;protein complex;sarcolemma	ECM-receptor interaction;Focal adhesion;Protein digestion and absorption
P12111	P12111	Collagen alpha-3(VI) chain	COL6A3	6	6	3.7	343.67	0	0	0	1554100	1588600	1435600	0	1457500	981720	0	0	0	NaN	NaN	NaN	20.5676	20.5993	20.4532	NaN	20.4751	19.905	NaN	NaN	NaN	anatomical structure development;axon guidance;biological adhesion;cell adhesion;cellular component disassembly;cellular component disassembly at cellular level;cellular component organization;cellular component organization at cellular level;cellular component organization or biogenesis;cellular component organization or biogenesis at cellular level;cellular process;chemotaxis;collagen catabolic…	endopeptidase inhibitor activity;endopeptidase regulator activity;enzyme inhibitor activity;enzyme regulator activity;peptidase inhibitor activity;peptidase regulator activity;serine-type endopeptidase inhibitor activity	anchoring collagen;cell part;collagen;collagen type VI;cytoplasmic part;endoplasmic reticulum lumen;endoplasmic reticulum part;extracellular matrix part;extracellular region part;extracellular space;intracellular organelle lumen;intracellular organelle part;intracellular part;membrane;membrane-enclosed lumen;organelle lumen;organelle part;plasma membrane;sarcolemma	ECM-receptor interaction;Focal adhesion;Protein digestion and absorption
P12273	P12273	Prolactin-inducible protein	PIP	5	5	39	16.572	16810000	9154900	5727100	4686600	0	0	6476100	4993900	6908200	0	0	0	24.0028	23.1261	22.4494	22.1601	NaN	NaN	22.6267	22.2517	22.7199	NaN	NaN	NaN		actin binding;binding;cytoskeletal protein binding;protein binding	apical plasma membrane;cell part;extracellular region;membrane part;plasma membrane part
P12277	P12277	Creatine kinase B-type	CKB	4	4	18.9	42.644	0	0	0	0	0	0	0	0	0	3816300	3369600	10378000	NaN	NaN	NaN	NaN	NaN	NaN	NaN	NaN	NaN	21.8637	21.6841	23.307	amine metabolic process;anatomical structure development;anion homeostasis;biological regulation;brain development;carboxylic acid metabolic process;cellular amine metabolic process;cellular amino acid metabolic process;cellular anion homeostasis;cellular chemical homeostasis;cellular chloride ion homeostasis;cellular homeostasis;cellular ion homeostasis;cellular ketone metabolic process;cellular…	adenyl nucleotide binding;adenyl ribonucleotide binding;ATP binding;binding;catalytic activity;creatine kinase activity;kinase activity;nucleotide binding;phosphotransferase activity, nitrogenous group as acceptor;purine nucleotide binding;purine ribonucleoside triphosphate binding;purine ribonucleotide binding;ribonucleotide binding;transferase activity;transferase activity, transferring phospho…	cell part;cytoplasmic part;cytosol;intracellular membrane-bounded organelle;intracellular organelle;intracellular part;membrane-bounded organelle;mitochondrion;organelle	Arginine and proline metabolism
P12429	P12429	Annexin A3	ANXA3	16	16	53.6	36.375	20062000	25486000	11679000	30371000	28611000	36713000	24823000	22198000	19130000	12060000	12103000	10206000	24.258	24.6032	23.4774	24.8562	24.7701	25.1298	24.5652	24.4039	24.1893	23.5237	23.5289	23.2829	biological regulation;cell activation;cell activation involved in immune response;cellular component organization;cellular component organization or biogenesis;cellular membrane organization;cellular process;defense response;defense response to bacterium;endocytosis;establishment of localization;establishment of localization in cell;exocytosis;immune effector process;immune system process;leukocy…	binding;calcium ion binding;calcium-dependent phospholipid binding;cation binding;enzyme inhibitor activity;enzyme regulator activity;ion binding;lipase inhibitor activity;lipid binding;metal ion binding;phospholipase A2 inhibitor activity;phospholipase inhibitor activity;phospholipid binding	cell part;cytoplasmic membrane-bounded vesicle;cytoplasmic part;cytoplasmic vesicle;cytoplasmic vesicle membrane;cytoplasmic vesicle part;endocytic vesicle membrane;intracellular membrane-bounded organelle;intracellular organelle;intracellular organelle part;intracellular part;membrane;membrane-bounded organelle;membrane-bounded vesicle;organelle;organelle membrane;organelle part;phagocytic vesic…
P12724	P12724	Eosinophil cationic protein	RNASE3	3	3	26.9	18.385	0	0	0	0	0	0	26350000	24624000	15273000	0	0	0	NaN	NaN	NaN	NaN	NaN	NaN	24.6513	24.5536	23.8645	NaN	NaN	NaN	catabolic process;cellular catabolic process;cellular macromolecule catabolic process;cellular macromolecule metabolic process;cellular metabolic process;cellular nitrogen compound metabolic process;cellular process;defense response;defense response to bacterium;macromolecule catabolic process;macromolecule metabolic process;metabolic process;multi-organism process;nitrogen compound metabolic pro…	binding;catalytic activity;endonuclease activity;endonuclease activity, active with either ribo- or deoxyribonucleic acids and producing 3'-phosphomonoesters;endoribonuclease activity;endoribonuclease activity, producing 3'-phosphomonoesters;hydrolase activity;hydrolase activity, acting on ester bonds;nuclease activity;nucleic acid binding;pancreatic ribonuclease activity;ribonuclease activity	extracellular region	Asthma
P12956	P12956	X-ray repair cross-complementing protein 6	XRCC6	14	14	32.7	69.842	3795200	0	0	0	0	3317100	13353000	10934000	6631600	11075000	5574000	7630500	21.8557	NaN	NaN	NaN	NaN	21.6615	23.6707	23.3823	22.6609	23.4008	22.4103	22.8633	anatomical structure homeostasis;biological regulation;biosynthetic process;cellular biosynthetic process;cellular component organization;cellular component organization at cellular level;cellular component organization or biogenesis;cellular component organization or biogenesis at cellular level;cellular macromolecule biosynthetic process;cellular macromolecule metabolic process;cellular metabol…	5'-deoxyribose-5-phosphate lyase activity;adenyl nucleotide binding;adenyl ribonucleotide binding;ATP binding;ATPase activity;ATPase activity, coupled;ATP-dependent DNA helicase activity;ATP-dependent helicase activity;binding;carbon-oxygen lyase activity;catalytic activity;damaged DNA binding;DNA binding;DNA helicase activity;DNA-dependent ATPase activity;double-stranded DNA binding;helicase act…	cell part;chromosomal part;cytoplasm;intracellular organelle part;intracellular part;Ku70:Ku80 complex;macromolecular complex;membrane;nonhomologous end joining complex;nuclear chromosome part;nuclear part;nuclear telomere cap complex;nucleoplasm part;organelle part;protein complex;protein-DNA complex;telomere cap complex;transcription factor complex	Non-homologous end-joining
P13010	P13010	X-ray repair cross-complementing protein 5	XRCC5	13	13	25.5	82.704	0	0	0	0	0	0	7884700	6696900	9406600	6631100	5840100	2925400	NaN	NaN	NaN	NaN	NaN	NaN	22.9106	22.6751	23.1652	22.6608	22.4776	21.4802	anatomical structure homeostasis;biological regulation;biosynthetic process;cell differentiation;cell proliferation;cellular biosynthetic process;cellular component organization;cellular component organization at cellular level;cellular component organization or biogenesis;cellular component organization or biogenesis at cellular level;cellular developmental process;cellular macromolecule biosynt…	adenyl nucleotide binding;adenyl ribonucleotide binding;ATP binding;ATPase activity;ATPase activity, coupled;ATP-dependent DNA helicase activity;ATP-dependent helicase activity;binding;catalytic activity;damaged DNA binding;DNA binding;DNA helicase activity;DNA-dependent ATPase activity;double-stranded DNA binding;helicase activity;hydrolase activity;hydrolase activity, acting on acid anhydrides;…	cell part;chromosomal part;cytoplasm;intracellular organelle part;intracellular part;Ku70:Ku80 complex;macromolecular complex;nonhomologous end joining complex;nuclear chromosome part;nuclear part;nuclear telomere cap complex;nucleoplasm;organelle part;protein complex;protein-DNA complex;telomere cap complex	Non-homologous end-joining
P13489	P13489	Ribonuclease inhibitor	RNH1	14	14	66.6	49.973	0	0	0	0	700000	3356700	3239700	2127200	2583800	9553000	10365000	7108500	NaN	NaN	NaN	NaN	19.417	21.6786	21.6274	21.0205	21.3011	23.1875	23.3052	22.7611	biological regulation;catabolic process;cellular catabolic process;cellular macromolecule catabolic process;cellular macromolecule metabolic process;cellular metabolic process;cellular nitrogen compound metabolic process;cellular process;macromolecule catabolic process;macromolecule metabolic process;metabolic process;mRNA catabolic process;mRNA metabolic process;nitrogen compound metabolic proce…	enzyme inhibitor activity;enzyme regulator activity;ribonuclease inhibitor activity	angiogenin-PRI complex;cell part;cytoplasm;extracellular region part;intracellular part;macromolecular complex;protein complex
P13611	P13611	Versican core protein	VCAN	12	12	6	372.82	10816000	13122000	4266200	1961300	2455700	3075300	17594000	16970000	9766600	21494000	20974000	11204000	23.3667	23.6455	22.0245	20.9034	21.2277	21.5523	24.0686	24.0165	23.2194	24.3574	24.3221	23.4175	amine metabolic process;aminoglycan biosynthetic process;aminoglycan catabolic process;aminoglycan metabolic process;anatomical structure development;biological adhesion;biosynthetic process;carbohydrate biosynthetic process;carbohydrate catabolic process;carbohydrate metabolic process;catabolic process;cell adhesion;cell migration;cell motility;cell recognition;cellular biosynthetic process;cell…	binding;calcium ion binding;carbohydrate binding;cation binding;glycosaminoglycan binding;hyaluronic acid binding;ion binding;metal ion binding;pattern binding;polysaccharide binding	cell part;cytoplasmic part;extracellular matrix;extracellular region part;extracellular space;Golgi apparatus part;Golgi lumen;intracellular organelle lumen;intracellular organelle part;intracellular part;lysosomal lumen;membrane-enclosed lumen;organelle lumen;organelle part;proteinaceous extracellular matrix;vacuolar lumen;vacuolar part	Cell adhesion molecules (CAMs)
P13639	P13639	Elongation factor 2	EEF2	12	12	24.4	95.337	1011600	0	0	0	0	518170	2277200	956100	1053200	7663300	8522400	3584000	19.9482	NaN	NaN	NaN	NaN	18.9831	21.1188	19.8668	20.0063	22.8695	23.0228	21.7731	biosynthetic process;cellular biosynthetic process;cellular macromolecule biosynthetic process;cellular macromolecule metabolic process;cellular metabolic process;cellular process;macromolecule biosynthetic process;macromolecule metabolic process;metabolic process;translational elongation	binding;catalytic activity;GTP binding;GTPase activity;guanyl nucleotide binding;guanyl ribonucleotide binding;hydrolase activity;hydrolase activity, acting on acid anhydrides;hydrolase activity, acting on acid anhydrides, in phosphorus-containing anhydrides;nucleic acid binding;nucleoside-triphosphatase activity;nucleotide binding;purine nucleotide binding;purine ribonucleoside triphosphate bind…	cell part;cytoplasmic part;cytosol;intracellular part;macromolecular complex;polysome;ribonucleoprotein complex
P13671	P13671	Complement component C6	C6	24	24	39.9	104.79	0	0	0	5500400	5013200	3994700	0	0	0	17372000	12310000	9861500	NaN	NaN	NaN	22.3911	22.2573	21.9297	NaN	NaN	NaN	24.0503	23.5533	23.2334	activation of immune response;biological regulation;cell death;cellular process;chordate embryonic development;complement activation;complement activation, classical pathway;cytolysis;death;defense response;developmental process;embryo development;embryo development ending in birth or egg hatching;humoral immune response;immune effector process;immune response;immune system process;in utero embry…		cell part;extracellular region;macromolecular complex;membrane attack complex;membrane part;plasma membrane part;pore complex;protein complex	Complement and coagulation cascades;Prion diseases;Systemic lupus erythematosus
P13688	P13688	Carcinoembryonic antigen-related cell adhesion molecule 1	CEACAM1	3	2	8.9	57.56	0	0	0	0	0	0	4777100	0	1909400	0	0	0	NaN	NaN	NaN	NaN	NaN	NaN	22.1877	NaN	20.8647	NaN	NaN	NaN	anatomical structure formation involved in morphogenesis;angiogenesis;biological adhesion;biological regulation;cell adhesion;cell migration;cell motility;cell surface receptor linked signaling pathway;cell-cell adhesion;cellular component movement;cellular process;cellular response to stimulus;developmental process;homophilic cell adhesion;integrin-mediated signaling pathway;locomotion;regulatio…		cell part;extracellular region;integral to membrane;integral to plasma membrane;intrinsic to membrane;intrinsic to plasma membrane;membrane part;plasma membrane part
P13727	P13727	Bone marrow proteoglycan;Eosinophil granule major basic protein	PRG2	3	3	19.4	25.205	0	0	0	0	0	0	6819900	11080000	0	0	0	0	NaN	NaN	NaN	NaN	NaN	NaN	22.7013	23.4015	NaN	NaN	NaN	NaN	defense response;defense response to bacterium;immune response;immune system process;multi-organism process;response to bacterium;response to biotic stimulus;response to other organism;response to stimulus;response to stress	binding;carbohydrate binding;glycosaminoglycan binding;heparin binding;pattern binding;polysaccharide binding	cell part;cytoplasmic membrane-bounded vesicle;cytoplasmic part;cytoplasmic vesicle;extracellular region;intracellular membrane-bounded organelle;intracellular organelle;intracellular part;membrane-bounded organelle;membrane-bounded vesicle;organelle;transport vesicle;vesicle	Asthma
P13796	P13796	Plastin-2	LCP1	12	9	27.6	70.288	3901300	2404400	5060100	1587600	1196100	3656200	7563200	7728400	9749700	6920300	7121500	8691200	21.8955	21.1972	22.2707	20.5984	20.1899	21.8019	22.8506	22.8817	23.2169	22.7224	22.7638	23.0511	actin cytoskeleton organization;actin filament bundle assembly;actin filament organization;actin filament-based process;anatomical structure morphogenesis;biological regulation;cell activation;cell activation involved in immune response;cellular component assembly;cellular component assembly at cellular level;cellular component organization;cellular component organization at cellular level;cellul…	actin binding;binding;calcium ion binding;cation binding;cytoskeletal protein binding;ion binding;metal ion binding;protein binding	actin cytoskeleton;actin filament;cell junction;cell part;cell projection membrane;cell projection part;cytoplasmic part;cytoskeletal part;cytoskeleton;cytosol;intracellular non-membrane-bounded organelle;intracellular organelle;intracellular organelle part;intracellular part;leading edge membrane;macromolecular complex;membrane;membrane part;non-membrane-bounded organelle;organelle;organelle par…
P13861	P13861	cAMP-dependent protein kinase type II-alpha regulatory subunit	PRKAR2A	3	3	12.4	45.518	0	0	0	0	571500	686450	1635400	1409900	1143200	905470	1324600	1965900	NaN	NaN	NaN	NaN	19.1244	19.3888	20.6412	20.4272	20.1246	19.7883	20.3371	20.9068	activation of phospholipase C activity;activation of protein kinase A activity;activation of protein kinase activity;biological regulation;blood coagulation;cell surface receptor linked signaling pathway;cellular metabolic process;cellular process;cellular response to chemical stimulus;cellular response to endogenous stimulus;cellular response to fibroblast growth factor stimulus;cellular respons…	adenyl nucleotide binding;adenyl ribonucleotide binding;AMP binding;binding;cAMP binding;cAMP-dependent protein kinase regulator activity;cyclic nucleotide binding;enzyme binding;enzyme regulator activity;kinase regulator activity;nucleotide binding;protein binding;protein kinase regulator activity;purine nucleotide binding;purine ribonucleotide binding;ribonucleotide binding;ubiquitin protein li…	cAMP-dependent protein kinase complex;cell part;centrosome;cytoplasmic part;cytoskeletal part;cytosol;intracellular non-membrane-bounded organelle;intracellular organelle;intracellular organelle part;intracellular part;macromolecular complex;membrane;microtubule organizing center;non-membrane-bounded organelle;organelle;organelle part;plasma membrane;protein complex	Apoptosis;Insulin signaling pathway
P13987	P13987	CD59 glycoprotein	CD59	4	4	25	14.177	0	16700000	12389000	13540000	12037000	14125000	12436000	18116000	9913100	13085000	12081000	17374000	NaN	23.9933	23.5626	23.6907	23.521	23.7517	23.568	24.1108	23.2409	23.6414	23.5262	24.0504	biological regulation;blood coagulation;cell surface receptor linked signaling pathway;cellular process;cellular response to stimulus;coagulation;hemostasis;multicellular organismal process;negative regulation of activation of membrane attack complex;negative regulation of apoptosis;negative regulation of biological process;negative regulation of cell death;negative regulation of cellular process…		anchored to external side of plasma membrane;anchored to membrane;anchored to plasma membrane;cell part;compact myelin;extracellular region part;extracellular space;intrinsic to external side of plasma membrane;intrinsic to membrane;intrinsic to plasma membrane;membrane;membrane part;plasma membrane;plasma membrane part;sarcolemma	Complement and coagulation cascades;Hematopoietic cell lineage
P14550	P14550	Alcohol dehydrogenase [NADP(+)]	AKR1A1	6	6	37.8	36.573	0	0	0	5284800	5370900	7025000	0	0	0	15505000	10598000	13765000	NaN	NaN	NaN	22.3334	22.3567	22.7441	NaN	NaN	NaN	23.8862	23.3373	23.7145	alcohol metabolic process;aldehyde catabolic process;biosynthetic process;carbohydrate catabolic process;carbohydrate metabolic process;carboxylic acid biosynthetic process;carboxylic acid catabolic process;carboxylic acid metabolic process;catabolic process;cellular aldehyde metabolic process;cellular biosynthetic process;cellular carbohydrate metabolic process;cellular catabolic process;cellula…	alcohol dehydrogenase (NADP+) activity;alditol:NADP+ 1-oxidoreductase activity;aldo-keto reductase (NADP) activity;catalytic activity;electron carrier activity;L-glucuronate reductase activity;oxidoreductase activity;oxidoreductase activity, acting on CH-OH group of donors;oxidoreductase activity, acting on the CH-OH group of donors, NAD or NADP as acceptor	apical plasma membrane;cell part;cytoplasmic part;cytosol;intracellular part;membrane part;plasma membrane part	Caprolactam degradation;Glycerolipid metabolism;Glycolysis / Gluconeogenesis
P14618;P30613	P14618	Pyruvate kinase PKM	PKM	31	31	75.7	57.936	17566000	19068000	15964000	6257900	9991400	12429000	16030000	14794000	13699000	94439000	81213000	57063000	24.0663	24.1847	23.9283	22.5772	23.2523	23.5672	23.9343	23.8185	23.7076	26.4929	26.2752	25.7661	alcohol catabolic process;alcohol metabolic process;anatomical structure development;ATP biosynthetic process;ATP metabolic process;biological regulation;biosynthetic process;carbohydrate catabolic process;carbohydrate metabolic process;carboxylic acid biosynthetic process;carboxylic acid metabolic process;catabolic process;cell death;cellular biosynthetic process;cellular carbohydrate catabolic …	adenyl nucleotide binding;adenyl ribonucleotide binding;alkali metal ion binding;ATP binding;binding;catalytic activity;cation binding;ion binding;kinase activity;magnesium ion binding;metal ion binding;nucleotide binding;phosphotransferase activity, alcohol group as acceptor;potassium ion binding;purine nucleotide binding;purine ribonucleoside triphosphate binding;purine ribonucleotide binding;p…	cell part;cytoplasmic part;cytosol;extracellular membrane-bounded organelle;extracellular organelle;extracellular region part;extracellular vesicular exosome;intracellular membrane-bounded organelle;intracellular organelle;intracellular part;membrane;membrane-bounded organelle;membrane-bounded vesicle;mitochondrion;nucleus;organelle;plasma membrane;vesicle	Carbon fixation in photosynthetic organisms;Glycolysis / Gluconeogenesis;Insulin signaling pathway;Maturity onset diabetes of the young;Purine metabolism;Pyruvate metabolism;Type II diabetes mellitus
P14625;Q58FF3	P14625	Endoplasmin	HSP90B1	6	4	7.3	92.468	0	0	0	0	0	0	11627000	5775800	6706100	4372800	0	0	NaN	NaN	NaN	NaN	NaN	NaN	23.471	22.4616	22.677	22.0601	NaN	NaN	actin cytoskeleton organization;actin filament organization;actin filament-based process;actin rod assembly;activation of immune response;activation of innate immune response;activation of signaling protein activity involved in unfolded protein response;biological regulation;catabolic process;cellular catabolic process;cellular component assembly;cellular component assembly at cellular level;cell…	adenyl nucleotide binding;adenyl ribonucleotide binding;ATP binding;binding;calcium ion binding;cation binding;enzyme binding;ion binding;lipoprotein particle receptor binding;low-density lipoprotein particle receptor binding;metal ion binding;nucleic acid binding;nucleotide binding;phosphatase binding;protein binding;protein phosphatase binding;purine nucleotide binding;purine ribonucleoside tri…	cell part;cytoplasmic membrane-bounded vesicle;cytoplasmic part;cytoplasmic vesicle;cytosol;endoplasmic reticulum lumen;endoplasmic reticulum membrane;endoplasmic reticulum part;intracellular membrane-bounded organelle;intracellular organelle;intracellular organelle lumen;intracellular organelle part;intracellular part;melanosome;membrane;membrane part;membrane-bounded organelle;membrane-bounded …	NOD-like receptor signaling pathway;Pathways in cancer;Plant-pathogen interaction;Prostate cancer;Protein processing in endoplasmic reticulum
P14780	P14780	Matrix metalloproteinase-9;67 kDa matrix metalloproteinase-9;82 kDa matrix metalloproteinase-9	MMP9	4	4	8.1	78.457	0	2518200	0	2186400	0	0	5139900	7314300	8255500	0	0	3135400	NaN	21.264	NaN	21.0601	NaN	NaN	22.2933	22.8023	22.9769	NaN	NaN	21.5802	anatomical structure development;biological regulation;cell differentiation;cellular component disassembly;cellular component disassembly at cellular level;cellular component organization;cellular component organization at cellular level;cellular component organization or biogenesis;cellular component organization or biogenesis at cellular level;cellular developmental process;cellular process;col…	binding;catalytic activity;cation binding;collagen binding;endopeptidase activity;hydrolase activity;ion binding;metal ion binding;metalloendopeptidase activity;metallopeptidase activity;peptidase activity;peptidase activity, acting on L-amino acid peptides;protein binding;transition metal ion binding;zinc ion binding	extracellular matrix;extracellular region part;extracellular space;proteinaceous extracellular matrix	Bladder cancer;Leukocyte transendothelial migration;Pathways in cancer
P14868	P14868	Aspartate--tRNA ligase, cytoplasmic	DARS	3	3	4.8	57.136	0	0	0	0	0	0	0	0	0	0	2766100	1498000	NaN	NaN	NaN	NaN	NaN	NaN	NaN	NaN	NaN	NaN	21.3994	20.5146	amine metabolic process;amino acid activation;aspartyl-tRNA aminoacylation;carboxylic acid metabolic process;cellular amine metabolic process;cellular amino acid metabolic process;cellular component assembly;cellular component organization;cellular component organization or biogenesis;cellular ketone metabolic process;cellular macromolecule metabolic process;cellular metabolic process;cellular ni…	adenyl nucleotide binding;adenyl ribonucleotide binding;aminoacylase activity;aminoacyl-tRNA ligase activity;aspartate-tRNA ligase activity;ATP binding;binding;catalytic activity;hydrolase activity;hydrolase activity, acting on carbon-nitrogen (but not peptide) bonds;hydrolase activity, acting on carbon-nitrogen (but not peptide) bonds, in linear amides;ligase activity;ligase activity, forming am…	cell part;cytoplasmic part;cytosol;intracellular part	Aminoacyl-tRNA biosynthesis
P14923	P14923	Junction plakoglobin	JUP	9	8	17.2	81.744	7526000	18894000	10601000	0	6598900	0	0	0	8188600	0	0	0	22.8435	24.1714	23.3377	NaN	22.6538	NaN	NaN	NaN	22.9652	NaN	NaN	NaN	adherens junction organization;anatomical structure development;anatomical structure morphogenesis;atrioventricular valve morphogenesis;biological adhesion;biological regulation;canonical Wnt receptor signaling pathway;canonical Wnt receptor signaling pathway involved in heart development;cell adhesion;cell development;cell junction assembly;cell junction organization;cell migration;cell morphoge…	binding;enzyme binding;identical protein binding;kinase binding;protein binding;protein binding transcription factor activity;protein dimerization activity;protein homodimerization activity;protein kinase binding;structural constituent of cell wall;structural molecule activity;transcription coactivator activity;transcription cofactor activity;transcription factor binding transcription factor acti…	actin cytoskeleton;adherens junction;anchoring junction;apicolateral plasma membrane;basolateral plasma membrane;catenin complex;catenin-TCF7L2 complex;cell junction;cell part;cell-cell adherens junction;cell-cell junction;contractile fiber part;cytoplasmic part;cytoskeletal part;cytoskeleton;cytosol;cytosolic part;desmosome;extrinsic to membrane;extrinsic to plasma membrane;fascia adherens;gamma…	Acute myeloid leukemia;Arrhythmogenic right ventricular cardiomyopathy (ARVC);Pathways in cancer
P15153;P63000;P60763;P17081;Q9H4E5	P15153	Ras-related C3 botulinum toxin substrate 2	RAC2	8	7	49.5	21.429	0	0	0	4905600	1755800	4909100	8758500	6831700	6084000	22364000	30673000	15433000	NaN	NaN	NaN	22.226	20.7437	22.227	23.0623	22.7038	22.5366	24.4147	24.8705	23.8795	actin cytoskeleton organization;actin filament organization;actin filament polymerization;actin filament-based process;actin polymerization or depolymerization;anatomical structure arrangement;anatomical structure homeostasis;anatomical structure morphogenesis;auditory receptor cell morphogenesis;axon guidance;biological adhesion;biological regulation;bone resorption;cell activation;cell adhesion…	binding;catalytic activity;GTP binding;GTPase activity;guanyl nucleotide binding;guanyl ribonucleotide binding;hydrolase activity;hydrolase activity, acting on acid anhydrides;hydrolase activity, acting on acid anhydrides, in phosphorus-containing anhydrides;nucleoside-triphosphatase activity;nucleotide binding;purine nucleotide binding;purine ribonucleoside triphosphate binding;purine ribonucleo…	actin filament;cell body;cell part;cell projection;cell projection membrane;cell projection part;cytoplasmic membrane-bounded vesicle;cytoplasmic part;cytoplasmic vesicle;cytoskeletal part;cytosol;endomembrane system;envelope;extrinsic to membrane;extrinsic to plasma membrane;filamentous actin;Golgi apparatus part;Golgi membrane;growth cone;intracellular membrane-bounded organelle;intracellular o…	Adherens junction;Amyotrophic lateral sclerosis (ALS);Axon guidance;B cell receptor signaling pathway;Bacterial invasion of epithelial cells;Chemokine signaling pathway;Colorectal cancer;Epithelial cell signaling in Helicobacter pylori infection;Fc epsilon RI signaling pathway;Fc gamma R-mediated phagocytosis;Focal adhesion;Insulin signaling pathway;Leukocyte transendothelial migration;MAPK signa…
P15311	P15311	Ezrin	EZR	19	12	35.8	69.412	46402000	32629000	39579000	24407000	22647000	50902000	71226000	90839000	90351000	10408000	13377000	31996000	25.4677	24.9597	25.2382	24.5408	24.4328	25.6012	26.0859	26.4368	26.429	23.3112	23.6733	24.9314	actin cytoskeleton organization;actin filament bundle assembly;actin filament organization;actin filament-based process;axon guidance;biological adhesion;biological regulation;cell adhesion;cell differentiation;cell-cell adhesion;cellular component assembly;cellular component assembly at cellular level;cellular component organization;cellular component organization at cellular level;cellular comp…	actin binding;actin filament binding;binding;cytoskeletal protein binding;protein binding	actin filament;apical part of cell;apical plasma membrane;basolateral plasma membrane;cell cortex part;cell part;cell projection;cell projection membrane;cell projection part;cortical cytoskeleton;cytoplasmic part;cytoskeletal part;cytoskeleton;cytosol;extrinsic to membrane;filopodium;intracellular non-membrane-bounded organelle;intracellular organelle;intracellular organelle part;intracellular p…	Gastric acid secretion;Leukocyte transendothelial migration;Pathogenic Escherichia coli infection;Regulation of actin cytoskeleton
P15328	P15328	Folate receptor alpha	FOLR1	2	2	11.7	29.819	0	0	0	4456600	3692200	2165600	3123200	0	0	0	0	0	NaN	NaN	NaN	22.0875	21.816	21.0463	21.5746	NaN	NaN	NaN	NaN	NaN	amine metabolic process;amine transport;amino acid transport;carboxylic acid metabolic process;carboxylic acid transport;cell death;cellular amine metabolic process;cellular amino acid metabolic process;cellular aromatic compound metabolic process;cellular component organization;cellular component organization or biogenesis;cellular ketone metabolic process;cellular membrane organization;cellular…	amine binding;amino acid binding;binding;carboxylic acid binding;folic acid binding;receptor activity;vitamin binding	anchored to membrane;cell part;extracellular region;integral to membrane;integral to plasma membrane;intrinsic to membrane;intrinsic to plasma membrane;membrane part;plasma membrane part	Endocytosis
P15880	P15880	40S ribosomal protein S2	RPS2	3	3	11.6	31.324	0	0	0	0	0	0	2058000	0	2890400	3813400	3905000	0	NaN	NaN	NaN	NaN	NaN	NaN	20.9728	NaN	21.4628	21.8626	21.8969	NaN	biosynthetic process;catabolic process;cellular biosynthetic process;cellular catabolic process;cellular component disassembly;cellular component disassembly at cellular level;cellular component organization;cellular component organization at cellular level;cellular component organization or biogenesis;cellular component organization or biogenesis at cellular level;cellular macromolecular complex…	binding;nucleic acid binding;RNA binding;structural constituent of ribosome;structural molecule activity	cell part;cytosolic small ribosomal subunit;intracellular organelle part;intracellular part;macromolecular complex;nuclear part;nucleoplasm;organelle part;ribonucleoprotein complex;small ribosomal subunit	Ribosome
P15924	P15924	Desmoplakin	DSP	9	9	5.6	331.77	3789800	14476000	0	0	2529700	0	0	1336100	0	0	0	0	21.8537	23.7872	NaN	NaN	21.2705	NaN	NaN	20.3496	NaN	NaN	NaN	NaN	adherens junction organization;anatomical structure development;anatomical structure morphogenesis;biological adhesion;cardiac muscle tissue morphogenesis;cell adhesion;cell differentiation;cell junction organization;cell-cell adhesion;cell-cell junction organization;cellular component disassembly;cellular component disassembly at cellular level;cellular component disassembly involved in apoptosi…	binding;binding, bridging;protein binding;protein binding, bridging;structural constituent of cytoskeleton;structural molecule activity	anchoring junction;basolateral plasma membrane;cell junction;cell part;cell-cell contact zone;cell-cell junction;cornified envelope;cytoplasmic part;cytoskeletal part;cytoskeleton;desmosome;intercalated disc;intermediate filament;intracellular membrane-bounded organelle;intracellular non-membrane-bounded organelle;intracellular organelle;intracellular organelle part;intracellular part;macromolecu…	Arrhythmogenic right ventricular cardiomyopathy (ARVC)
P15941	P15941	Mucin-1;Mucin-1 subunit alpha;Mucin-1 subunit beta	MUC1	6	6	7	122.1	186220000	141380000	59775000	61276000	50726000	20569000	191890000	185810000	196790000	9376000	26651000	15026000	27.4724	27.075	25.833	25.8688	25.5962	24.294	27.5157	27.4693	27.5521	23.1605	24.6677	23.841	biological regulation;carbohydrate metabolic process;cellular carbohydrate metabolic process;cellular macromolecule metabolic process;cellular metabolic process;cellular process;cellular protein metabolic process;cellular response to stimulus;cellular response to stress;DNA damage response, signal transduction by p53 class mediator;DNA damage response, signal transduction by p53 class mediator re…	binding;core promoter proximal region DNA binding;core promoter proximal region sequence-specific DNA binding;DNA binding;nucleic acid binding;protein binding transcription factor activity;regulatory region DNA binding;regulatory region nucleic acid binding;RNA polymerase II core promoter proximal region sequence-specific DNA binding;RNA polymerase II regulatory region DNA binding;RNA polymerase …	apical plasma membrane;cell part;cell surface;chromatin;chromosomal part;cytoplasmic part;extracellular region;Golgi apparatus part;Golgi lumen;integral to membrane;integral to plasma membrane;intracellular organelle lumen;intracellular organelle part;intracellular part;intrinsic to membrane;intrinsic to plasma membrane;membrane part;membrane-enclosed lumen;nuclear chromatin;nuclear chromosome pa…
P16050	P16050	Arachidonate 15-lipoxygenase	ALOX15	11	11	22.5	74.804	0	0	0	0	0	0	15384000	14317000	16792000	4198600	0	0	NaN	NaN	NaN	NaN	NaN	NaN	23.8749	23.7712	24.0013	22.0015	NaN	NaN	alkene biosynthetic process;anatomical structure development;arachidonic acid metabolic process;biomineral tissue development;biosynthetic process;bone mineralization;carboxylic acid biosynthetic process;carboxylic acid metabolic process;cellular alkene metabolic process;cellular biosynthetic process;cellular ketone metabolic process;cellular lipid metabolic process;cellular metabolic process;cel…	arachidonate 15-lipoxygenase activity;binding;catalytic activity;cation binding;dioxygenase activity;ion binding;iron ion binding;lipoxygenase activity;metal ion binding;oxidoreductase activity;oxidoreductase activity, acting on single donors with incorporation of molecular oxygen;oxidoreductase activity, acting on single donors with incorporation of molecular oxygen, incorporation of two atoms o…	cell part;cytoplasmic part;cytosol;intracellular membrane-bounded organelle;intracellular organelle;intracellular part;membrane-bounded organelle;nucleus;organelle	Arachidonic acid metabolism;Linoleic acid metabolism
P16070	P16070	CD44 antigen	CD44	4	4	6.9	81.537	3189800	0	0	2980600	2269400	2888200	3670500	3576900	2033400	3235400	3631400	3065400	21.605	NaN	NaN	21.5072	21.1139	21.4617	21.8075	21.7703	20.9555	21.6255	21.7921	21.5476	amine metabolic process;aminoglycan catabolic process;aminoglycan metabolic process;anatomical structure development;anatomical structure morphogenesis;biological adhesion;biological regulation;branching involved in prostate gland morphogenesis;branching involved in ureteric bud morphogenesis;branching morphogenesis of a tube;carbohydrate catabolic process;carbohydrate metabolic process;cartilage…	binding;carbohydrate binding;catalytic activity;collagen binding;glycosaminoglycan binding;hexosaminidase activity;hyaluronic acid binding;hyalurononglucosaminidase activity;hydrolase activity;hydrolase activity, acting on glycosyl bonds;hydrolase activity, hydrolyzing O-glycosyl compounds;pattern binding;polysaccharide binding;protein binding	basolateral plasma membrane;cell part;cell surface;external side of plasma membrane;integral to membrane;integral to plasma membrane;intrinsic to membrane;intrinsic to plasma membrane;membrane part;plasma membrane part	ECM-receptor interaction;Hematopoietic cell lineage;Shigellosis
P16112	P16112	Aggrecan core protein;Aggrecan core protein 2	ACAN	4	4	3.8	261.33	4440500	0	3777300	1852200	5991700	3806500	1999700	1800600	3824900	0	0	0	22.0823	NaN	21.8489	20.8208	22.5145	21.86	20.9314	20.78	21.867	NaN	NaN	NaN	amine metabolic process;aminoglycan biosynthetic process;aminoglycan catabolic process;aminoglycan metabolic process;anatomical structure development;biological adhesion;biosynthetic process;carbohydrate biosynthetic process;carbohydrate catabolic process;carbohydrate metabolic process;catabolic process;cell adhesion;cellular biosynthetic process;cellular catabolic process;cellular metabolic proc…	binding;carbohydrate binding;cation binding;extracellular matrix structural constituent;glycosaminoglycan binding;hyaluronic acid binding;ion binding;metal ion binding;pattern binding;polysaccharide binding;structural molecule activity	cell part;cytoplasmic part;extracellular matrix;extracellular region;extracellular region part;Golgi apparatus part;Golgi lumen;intracellular organelle lumen;intracellular organelle part;intracellular part;lysosomal lumen;membrane-enclosed lumen;organelle lumen;organelle part;proteinaceous extracellular matrix;vacuolar lumen;vacuolar part
P16152	P16152	Carbonyl reductase [NADPH] 1	CBR1	8	6	43.3	30.375	2043200	0	0	3678900	2796900	1897700	2352900	0	0	12204000	8986600	8453300	20.9624	NaN	NaN	21.8108	21.4154	20.8558	21.166	NaN	NaN	23.5409	23.0993	23.0111	arachidonic acid metabolic process;carboxylic acid metabolic process;cellular ketone metabolic process;cellular lipid metabolic process;cellular metabolic process;cellular process;cofactor metabolic process;cyclooxygenase pathway;drug metabolic process;fat-soluble vitamin metabolic process;fatty acid metabolic process;icosanoid metabolic process;lipid metabolic process;metabolic process;monocarbo…	15-hydroxyprostaglandin dehydrogenase (NADP+) activity;carbonyl reductase (NADPH) activity;catalytic activity;oxidoreductase activity;oxidoreductase activity, acting on CH-OH group of donors;oxidoreductase activity, acting on NADH or NADPH;oxidoreductase activity, acting on NADH or NADPH, quinone or similar compound as acceptor;oxidoreductase activity, acting on the CH-OH group of donors, NAD or …	cell part;cytoplasmic part;cytosol;intracellular part	Arachidonic acid metabolism
P16157;Q12955	P16157	Ankyrin-1	ANK1	26	25	24.8	206.26	1855200	5351900	0	31341000	21825000	23320000	7240200	8438000	11307000	5885300	3214000	3952100	20.8231	22.3516	NaN	24.9015	24.3795	24.4751	22.7876	23.0085	23.4307	22.4887	21.6159	21.9142	anatomical structure development;anatomical structure morphogenesis;axon guidance;axonogenesis;biological regulation;biosynthetic process;cation transport;cell cycle cytokinesis;cell cycle process;cell development;cell part morphogenesis;cell projection morphogenesis;cell projection organization;cellular biosynthetic process;cellular chemical homeostasis;cellular component assembly;cellular compo…	binding;binding, bridging;cadherin binding;cell adhesion molecule binding;cytoskeletal adaptor activity;cytoskeletal protein binding;enzyme binding;ion channel binding;protein binding;protein binding, bridging;spectrin binding;structural constituent of cytoskeleton;structural molecule activity	axon part;basolateral plasma membrane;cell cortex part;cell junction;cell part;cell projection part;cell surface;cell-cell contact zone;cell-cell junction;contractile fiber part;cortical cytoskeleton;costamere;cytoplasmic part;cytoskeleton;cytosol;endoplasmic reticulum;initial segment;intercalated disc;intracellular membrane-bounded organelle;intracellular non-membrane-bounded organelle;intracell…
P16422	P16422	Epithelial cell adhesion molecule	EPCAM	2	2	8.9	34.932	0	0	0	1262700	842330	0	1020500	1008400	1109800	2148100	0	3807200	NaN	NaN	NaN	20.2681	19.684	NaN	19.9608	19.9436	20.0819	21.0346	NaN	21.8603	anatomical structure development;biological regulation;developmental process;positive regulation of biological process;positive regulation of cell proliferation;positive regulation of cellular process;regulation of biological process;regulation of cell proliferation;regulation of cellular process;tube development;ureteric bud development		apical plasma membrane;basolateral plasma membrane;cell junction;cell part;cell surface;cell-cell junction;integral to membrane;intrinsic to membrane;lateral plasma membrane;membrane part;occluding junction;plasma membrane part;tight junction
P16452	P16452	Erythrocyte membrane protein band 4.2	EPB42	10	10	18.8	77.008	0	0	0	5726600	3776000	3973700	1880900	2438200	797390	1235400	1551500	0	NaN	NaN	NaN	22.4492	21.8484	21.9221	20.843	21.2174	19.6049	20.2365	20.5652	NaN	anatomical structure development;anatomical structure morphogenesis;biological regulation;cation homeostasis;cell maturation;cell morphogenesis;cellular component morphogenesis;cellular component organization;cellular component organization or biogenesis;cellular developmental process;cellular macromolecule metabolic process;cellular metabolic process;cellular process;cellular protein metabolic p…	adenyl nucleotide binding;adenyl ribonucleotide binding;ATP binding;binding;catalytic activity;nucleotide binding;protein-glutamine gamma-glutamyltransferase activity;purine nucleotide binding;purine ribonucleoside triphosphate binding;purine ribonucleotide binding;ribonucleotide binding;structural constituent of cytoskeleton;structural molecule activity;transferase activity;transferase activity,…	cell cortex part;cell part;cortical cytoskeleton;cytoplasmic part;cytoskeleton;intracellular non-membrane-bounded organelle;intracellular organelle;intracellular part;membrane;non-membrane-bounded organelle;organelle;plasma membrane
P16989	P16989	Y-box-binding protein 3	YBX3	2	2	10.2	40.089	0	0	0	0	0	0	2105500	2200100	2180200	0	0	0	NaN	NaN	NaN	NaN	NaN	NaN	21.0057	21.0691	21.056	NaN	NaN	NaN	3'-UTR-mediated mRNA stabilization;anatomical structure development;biological regulation;biosynthetic process;cellular biosynthetic process;cellular hyperosmotic response;cellular macromolecule biosynthetic process;cellular macromolecule metabolic process;cellular metabolic process;cellular nitrogen compound metabolic process;cellular process;cellular response to abiotic stimulus;cellular respon…	binding;DNA binding;double-stranded DNA binding;enzyme binding;GTPase binding;mRNA 3'-UTR binding;mRNA binding;nucleic acid binding;nucleic acid binding transcription factor activity;protein binding;protein binding transcription factor activity;Ras GTPase binding;Rho GTPase binding;RNA binding;sequence-specific DNA binding transcription factor activity;small GTPase binding;structure-specific DNA …	cell junction;cell part;cell-cell junction;cytoplasmic part;intracellular membrane-bounded organelle;intracellular organelle;intracellular part;macromolecular complex;membrane-bounded organelle;nucleus;occluding junction;organelle;perinuclear region of cytoplasm;polysome;ribonucleoprotein complex;tight junction	Tight junction
P17174	P17174	Aspartate aminotransferase, cytoplasmic	GOT1	2	2	8.2	46.247	0	0	0	0	0	0	0	0	0	1361500	741770	653810	NaN	NaN	NaN	NaN	NaN	NaN	NaN	NaN	NaN	20.3768	19.5006	19.3185	2-oxoglutarate metabolic process;alcohol biosynthetic process;alcohol metabolic process;alditol biosynthetic process;alditol metabolic process;amine biosynthetic process;amine catabolic process;amine metabolic process;amino acid salvage;aspartate biosynthetic process;aspartate catabolic process;aspartate family amino acid biosynthetic process;aspartate family amino acid catabolic process;aspartat…	binding;carbon-carbon lyase activity;carboxylic acid binding;carboxy-lyase activity;catalytic activity;cofactor binding;L-aspartate:2-oxoglutarate aminotransferase activity;L-cysteine:2-oxoglutarate aminotransferase activity;L-phenylalanine aminotransferase activity;L-phenylalanine:2-oxoglutarate aminotransferase activity;lyase activity;phosphatidylserine decarboxylase activity;pyridoxal phosphat…	axon part;axon terminus;cell part;cell projection part;cytoplasmic part;cytosol;intracellular membrane-bounded organelle;intracellular organelle;intracellular part;lysosome;lytic vacuole;membrane-bounded organelle;neuron projection terminus;organelle;vacuole	Alanine, aspartate and glutamate metabolism;Arginine and proline metabolism;Cysteine and methionine metabolism;Phenylalanine metabolism;Phenylalanine, tyrosine and tryptophan biosynthesis;Tyrosine metabolism
P17655	P17655	Calpain-2 catalytic subunit	CAPN2	9	9	30.6	79.994	13599000	3429800	4032500	1328100	0	0	4185100	2173400	0	4630800	4915100	4217900	23.697	21.7097	21.9432	20.3409	NaN	NaN	21.9968	21.0515	NaN	22.1428	22.2288	22.0081	anatomical structure development;anatomical structure formation involved in morphogenesis;blastocyst development;cellular process;developmental process;macromolecule metabolic process;metabolic process;myoblast fusion;primary metabolic process;protein autoprocessing;protein maturation;protein metabolic process;protein processing;proteolysis;response to chemical stimulus;response to hypoxia;respon…	binding;calcium ion binding;calcium-dependent cysteine-type endopeptidase activity;catalytic activity;cation binding;cysteine-type endopeptidase activity;cysteine-type peptidase activity;endopeptidase activity;hydrolase activity;ion binding;metal ion binding;peptidase activity;peptidase activity, acting on L-amino acid peptides	cell part;chromatin;chromosomal part;cytoplasm;intracellular membrane-bounded organelle;intracellular organelle;intracellular organelle part;intracellular part;membrane;membrane-bounded organelle;nucleus;organelle;organelle part;plasma membrane	Alzheimer's disease;Apoptosis;Focal adhesion;Protein processing in endoplasmic reticulum
P17858	P17858	ATP-dependent 6-phosphofructokinase, liver type	PFKL	8	8	16.8	85.018	0	0	0	0	0	0	0	0	0	3130100	2491200	1833200	NaN	NaN	NaN	NaN	NaN	NaN	NaN	NaN	NaN	21.5778	21.2484	20.8059	alcohol catabolic process;alcohol metabolic process;biological regulation;carbohydrate catabolic process;carbohydrate metabolic process;catabolic process;cellular carbohydrate catabolic process;cellular carbohydrate metabolic process;cellular component assembly;cellular component organization;cellular component organization or biogenesis;cellular metabolic process;cellular process;fructose 1,6-bi…	6-phosphofructokinase activity;adenyl nucleotide binding;adenyl ribonucleotide binding;ATP binding;binding;carbohydrate binding;carbohydrate kinase activity;catalytic activity;cation binding;fructose binding;fructose-6-phosphate binding;ion binding;kinase activity;metal ion binding;monosaccharide binding;nucleotide binding;phosphofructokinase activity;phosphotransferase activity, alcohol group as…	6-phosphofructokinase complex;cell part;cytoplasmic part;cytosolic part;intracellular part;macromolecular complex;protein complex	Fructose and mannose metabolism;Galactose metabolism;Glycolysis / Gluconeogenesis;Methane metabolism;Pentose phosphate pathway
P17931	P17931	Galectin-3	LGALS3	4	4	21.2	26.152	9530900	9391700	0	3746700	4150700	6765800	6937300	6530000	5061800	9084600	5819600	5280900	23.1842	23.163	NaN	21.8372	21.9849	22.6898	22.7259	22.6387	22.2712	23.115	22.4725	22.3324	anatomical structure development;cell differentiation;cellular component organization;cellular component organization at cellular level;cellular component organization or biogenesis;cellular component organization or biogenesis at cellular level;cellular developmental process;cellular macromolecule metabolic process;cellular metabolic process;cellular nitrogen compound metabolic process;cellular …	binding;carbohydrate binding	cell part;cytoplasmic part;extracellular matrix;extracellular region part;intracellular membrane-bounded organelle;intracellular organelle;intracellular organelle part;intracellular part;macromolecular complex;membrane;membrane-bounded organelle;mitochondrial inner membrane;mitochondrial membrane;mitochondrial part;nuclear part;nucleus;organelle;organelle inner membrane;organelle membrane;organel…
P17980	P17980	26S protease regulatory subunit 6A	PSMC3	2	2	10.9	49.203	0	0	0	0	0	0	0	0	0	0	944580	1804400	NaN	NaN	NaN	NaN	NaN	NaN	NaN	NaN	NaN	NaN	19.8493	20.7831	anaphase-promoting complex-dependent proteasomal ubiquitin-dependent protein catabolic process;anatomical structure development;antigen processing and presentation;antigen processing and presentation of exogenous antigen;antigen processing and presentation of exogenous peptide antigen;antigen processing and presentation of exogenous peptide antigen via MHC class I;antigen processing and presentat…	adenyl nucleotide binding;adenyl ribonucleotide binding;ATP binding;ATPase activity;binding;catalytic activity;hydrolase activity;hydrolase activity, acting on acid anhydrides;hydrolase activity, acting on acid anhydrides, in phosphorus-containing anhydrides;nucleoside-triphosphatase activity;nucleotide binding;protein binding transcription factor activity;purine nucleotide binding;purine ribonuc…	cell part;cytoplasmic mRNA processing body;cytoplasmic part;cytosol;intracellular non-membrane-bounded organelle;intracellular organelle;intracellular organelle part;intracellular part;macromolecular complex;non-membrane-bounded organelle;nuclear part;nucleoplasm;organelle;organelle part;perinuclear region of cytoplasm;proteasome accessory complex;protein complex;ribonucleoprotein complex;RNA gra…	Proteasome
P17987	P17987	T-complex protein 1 subunit alpha	TCP1	4	4	13.7	60.343	0	0	0	0	0	0	1168200	0	0	2247100	2709000	2396800	NaN	NaN	NaN	NaN	NaN	NaN	20.1559	NaN	NaN	21.0996	21.3693	21.1927	cellular component assembly;cellular component assembly at cellular level;cellular component organization;cellular component organization at cellular level;cellular component organization or biogenesis;cellular component organization or biogenesis at cellular level;cellular macromolecular complex assembly;cellular macromolecular complex subunit organization;cellular macromolecule metabolic proces…	adenyl nucleotide binding;adenyl ribonucleotide binding;ATP binding;binding;nucleotide binding;protein binding;purine nucleotide binding;purine ribonucleoside triphosphate binding;purine ribonucleotide binding;ribonucleotide binding;unfolded protein binding	cell junction;cell part;centrosome;chaperonin-containing T-complex;chromatin;chromosomal part;cytoplasmic part;cytoskeletal part;cytosol;cytosolic part;Golgi apparatus;heterochromatin;intracellular membrane-bounded organelle;intracellular non-membrane-bounded organelle;intracellular organelle;intracellular organelle part;intracellular part;macromolecular complex;membrane;membrane-bounded organell…
P18124	P18124	60S ribosomal protein L7	RPL7	5	5	28.6	29.225	0	0	0	0	0	0	0	0	0	1132800	635060	0	NaN	NaN	NaN	NaN	NaN	NaN	NaN	NaN	NaN	20.1115	19.2765	NaN	biosynthetic process;catabolic process;cellular biosynthetic process;cellular catabolic process;cellular component biogenesis;cellular component biogenesis at cellular level;cellular component disassembly;cellular component disassembly at cellular level;cellular component organization;cellular component organization at cellular level;cellular component organization or biogenesis;cellular componen…	binding;DNA binding;mRNA binding;nucleic acid binding;RNA binding;structural constituent of ribosome;structural molecule activity	cell part;cytosolic large ribosomal subunit;intracellular organelle part;intracellular part;large ribosomal subunit;macromolecular complex;organelle part;ribonucleoprotein complex	Ribosome
P18206	P18206	Vinculin	VCL	4	4	5.7	123.8	0	0	0	2986700	2755200	3083000	2647400	2570700	0	0	823610	1025400	NaN	NaN	NaN	21.5101	21.3937	21.5559	21.3361	21.2937	NaN	NaN	19.6516	19.9678	adherens junction assembly;adherens junction organization;anatomical structure morphogenesis;apical junction assembly;biological adhesion;biological regulation;cell activation;cell adhesion;cell junction assembly;cell junction organization;cell projection assembly;cell projection organization;cell-cell adhesion;cell-cell junction assembly;cell-cell junction organization;cell-matrix adhesion;cell-…	actin binding;beta-catenin binding;binding;cadherin binding;cell adhesion molecule binding;cytoskeletal protein binding;protein binding;structural molecule activity	actin cytoskeleton;adherens junction;anchoring junction;cell junction;cell part;cell-cell adherens junction;cell-cell junction;cell-substrate adherens junction;cell-substrate junction;contractile fiber part;costamere;cytoplasmic part;cytoskeleton;cytosol;extracellular region;fascia adherens;focal adhesion;intracellular non-membrane-bounded organelle;intracellular organelle;intracellular part;macr…	Adherens junction;Amoebiasis;Bacterial invasion of epithelial cells;Focal adhesion;Leukocyte transendothelial migration;Regulation of actin cytoskeleton;Shigellosis
P18428	P18428	Lipopolysaccharide-binding protein	LBP	13	13	31	53.383	0	0	0	0	0	0	0	0	0	13320000	13860000	14039000	NaN	NaN	NaN	NaN	NaN	NaN	NaN	NaN	NaN	23.6671	23.7244	23.7429	activation of immune response;activation of innate immune response;acute inflammatory response;acute-phase response;biological regulation;carbohydrate transport;cell activation;cell activation involved in immune response;cell chemotaxis;cell migration;cell motility;cell surface receptor linked signaling pathway;cellular component movement;cellular defense response;cellular process;cellular respon…	binding;lipopolysaccharide binding;lipoteichoic acid binding;protein binding;receptor binding	cell part;cell surface;extracellular region part;extracellular space	ko05152;Toll-like receptor signaling pathway
P18669;P15259;Q8N0Y7	P18669	Phosphoglycerate mutase 1	PGAM1	15	15	74.4	28.804	1614600	0	0	4799300	5413600	2274800	0	0	0	69477000	55731000	48369000	20.6227	NaN	NaN	22.1944	22.3682	21.1173	NaN	NaN	NaN	26.05	25.732	25.5276	alcohol biosynthetic process;alcohol catabolic process;alcohol metabolic process;biological regulation;biosynthetic process;carbohydrate biosynthetic process;carbohydrate catabolic process;carbohydrate metabolic process;catabolic process;cellular biosynthetic process;cellular carbohydrate biosynthetic process;cellular carbohydrate catabolic process;cellular carbohydrate metabolic process;cellular…	2,3-bisphosphoglycerate-dependent phosphoglycerate mutase activity;binding;bisphosphoglycerate 2-phosphatase activity;bisphosphoglycerate mutase activity;bisphosphoglycerate phosphatase activity;catalytic activity;cofactor binding;hydrolase activity;hydrolase activity, acting on ester bonds;intramolecular transferase activity;intramolecular transferase activity, phosphotransferases;isomerase acti…	cell part;cytoplasmic part;cytosol;intracellular membrane-bounded organelle;intracellular organelle;intracellular part;membrane-bounded organelle;nucleus;organelle	Glycolysis / Gluconeogenesis;Methane metabolism
P19823;CON__Q9TRI1	P19823	Inter-alpha-trypsin inhibitor heavy chain H2	ITIH2	33	33	49.6	106.46	10857000	6154700	34775000	22633000	21749000	12777000	56991000	84171000	53121000	108850000	113430000	74839000	23.3721	22.5533	25.0515	24.4319	24.3744	23.607	25.7642	26.3268	25.6628	26.6978	26.7572	26.1573	amine metabolic process;aminoglycan metabolic process;carbohydrate metabolic process;glycosaminoglycan metabolic process;hyaluronan metabolic process;macromolecule metabolic process;metabolic process;nitrogen compound metabolic process;polysaccharide metabolic process;primary metabolic process	endopeptidase inhibitor activity;endopeptidase regulator activity;enzyme inhibitor activity;enzyme regulator activity;peptidase inhibitor activity;peptidase regulator activity;serine-type endopeptidase inhibitor activity	extracellular region
P19827	P19827	Inter-alpha-trypsin inhibitor heavy chain H1	ITIH1	13	10	20.3	101.39	4158800	7451700	3249400	4435100	11612000	7020600	34097000	42232000	40071000	8938900	15755000	4264800	21.9877	22.8291	21.6317	22.0805	23.4691	22.7432	25.0231	25.3318	25.2561	23.0917	23.9093	22.024	amine metabolic process;aminoglycan metabolic process;carbohydrate metabolic process;cell activation;cellular process;glycosaminoglycan metabolic process;hyaluronan metabolic process;immune system process;leukocyte activation;macromolecule metabolic process;metabolic process;nitrogen compound metabolic process;polysaccharide metabolic process;primary metabolic process	binding;calcium ion binding;cation binding;endopeptidase inhibitor activity;endopeptidase regulator activity;enzyme inhibitor activity;enzyme regulator activity;ion binding;metal ion binding;peptidase inhibitor activity;peptidase regulator activity;serine-type endopeptidase inhibitor activity	extracellular region
P20073	P20073	Annexin A7	ANXA7	7	7	15.2	52.739	0	0	0	0	0	0	7706200	11477000	11213000	0	0	0	NaN	NaN	NaN	NaN	NaN	NaN	22.8776	23.4522	23.4187	NaN	NaN	NaN	behavior;behavioral interaction between organisms;biological regulation;calcium ion homeostasis;cation homeostasis;cell proliferation;cell volume homeostasis;cellular calcium ion homeostasis;cellular cation homeostasis;cellular chemical homeostasis;cellular divalent inorganic cation homeostasis;cellular homeostasis;cellular ion homeostasis;cellular metal ion homeostasis;cellular process;cellular …	binding;calcium ion binding;calcium-dependent phospholipid binding;cation binding;ion binding;lipid binding;metal ion binding;phospholipid binding	cell part;cytoplasmic part;cytosol;endoplasmic reticulum membrane;endoplasmic reticulum part;envelope;intracellular membrane-bounded organelle;intracellular organelle;intracellular organelle part;intracellular part;membrane;membrane part;membrane-bounded organelle;nuclear envelope;nuclear part;nucleus;organelle;organelle envelope;organelle membrane;organelle part;plasma membrane;vesicle
P20160	P20160	Azurocidin	AZU1	9	9	57.4	26.885	392200000	411760000	318640000	75021000	69247000	66601000	720330000	1083000000	874230000	162220000	144740000	89015000	28.547	28.6172	28.2474	26.1608	26.0452	25.989	29.4241	30.0124	29.7034	27.2734	27.1089	26.4075	activation of protein kinase activity;activation of protein kinase C activity by G-protein coupled receptor protein signaling pathway;biological regulation;cell activation;cell chemotaxis;cell migration;cell motility;cell surface receptor linked signaling pathway;cellular component movement;cellular extravasation;cellular process;cellular response to chemical stimulus;cellular response to stimulu…	binding;carbohydrate binding;catalytic activity;endopeptidase activity;glycosaminoglycan binding;heparin binding;hydrolase activity;pattern binding;peptidase activity;peptidase activity, acting on L-amino acid peptides;polysaccharide binding;serine hydrolase activity;serine-type endopeptidase activity;serine-type peptidase activity;toxin binding	azurophil granule;cell part;cytoplasmic membrane-bounded vesicle;cytoplasmic part;cytoplasmic vesicle;extracellular region;intracellular membrane-bounded organelle;intracellular organelle;intracellular part;lysosome;lytic vacuole;membrane-bounded organelle;membrane-bounded vesicle;organelle;primary lysosome;stored secretory granule;vacuole;vesicle
P20292	P20292	Arachidonate 5-lipoxygenase-activating protein	ALOX5AP	2	2	13	18.157	0	0	0	0	0	490320	7466200	0	7680400	0	0	0	NaN	NaN	NaN	NaN	NaN	18.9034	22.8319	NaN	22.8727	NaN	NaN	NaN	alkene biosynthetic process;arachidonic acid metabolic process;arachidonic acid metabolite production involved in inflammatory response;biological regulation;biosynthetic process;carboxylic acid biosynthetic process;carboxylic acid metabolic process;cellular alkene metabolic process;cellular biosynthetic process;cellular component assembly;cellular component organization;cellular component organi…	arachidonic acid binding;binding;carboxylic acid binding;enzyme activator activity;enzyme regulator activity;fatty acid binding;icosanoid binding;icosatetraenoic acid binding;lipid binding;monocarboxylic acid binding	cell part;cytoplasmic part;cytosol;endoplasmic reticulum;endoplasmic reticulum membrane;endoplasmic reticulum part;integral to membrane;intracellular membrane-bounded organelle;intracellular organelle;intracellular organelle part;intracellular part;intrinsic to membrane;membrane;membrane part;membrane-bounded organelle;nuclear membrane;nuclear part;organelle;organelle membrane;organelle part
P20702	P20702	Integrin alpha-X	ITGAX	3	3	2.9	127.83	0	0	0	0	0	0	1727600	4009000	1767400	0	0	0	NaN	NaN	NaN	NaN	NaN	NaN	20.7203	21.9348	20.7532	NaN	NaN	NaN	anatomical structure morphogenesis;biological adhesion;biological regulation;blood coagulation;cell adhesion;cell migration;cell motility;cell surface receptor linked signaling pathway;cellular component movement;cellular process;cellular response to stimulus;coagulation;defense response;defense response to virus;developmental process;hemostasis;immune effector process;immune system process;integ…	binding;cation binding;ion binding;metal ion binding;receptor activity	cell part;external side of plasma membrane;integrin complex;macromolecular complex;membrane part;plasma membrane part;protein complex;receptor complex	ko05152;Regulation of actin cytoskeleton
P20851	P20851	C4b-binding protein beta chain	C4BPB	5	5	26.2	28.357	0	0	0	40897000	31379000	18265000	0	0	0	4419200	7980100	6366300	NaN	NaN	NaN	25.2855	24.9033	24.1226	NaN	NaN	NaN	22.0754	22.928	22.602	activation of immune response;biological regulation;blood coagulation;coagulation;complement activation;complement activation, classical pathway;defense response;hemostasis;humoral immune response;immune effector process;immune response;immune system process;innate immune response;macromolecule metabolic process;metabolic process;multicellular organismal process;positive regulation of biological …		cell part;extracellular region;membrane;plasma membrane	Complement and coagulation cascades
P21281;P15313	P21281	V-type proton ATPase subunit B, brain isoform	ATP6V1B2	6	6	19	56.5	0	0	0	0	0	0	0	1400500	0	2758900	5127700	2431800	NaN	NaN	NaN	NaN	NaN	NaN	NaN	20.4175	NaN	21.3957	22.2899	21.2136	anatomical structure morphogenesis;ATP hydrolysis coupled proton transport;ATP metabolic process;biological regulation;calcium ion homeostasis;cation homeostasis;cation transport;cell surface receptor linked signaling pathway;cellular cation homeostasis;cellular chemical homeostasis;cellular component organization;cellular component organization at cellular level;cellular component organization o…	active transmembrane transporter activity;adenyl nucleotide binding;adenyl ribonucleotide binding;ATP binding;ATPase activity;ATPase activity, coupled;ATPase activity, coupled to movement of substances;ATPase activity, coupled to transmembrane movement of ions;ATPase activity, coupled to transmembrane movement of substances;binding;catalytic activity;cation transmembrane transporter activity;cati…	apical plasma membrane;basolateral plasma membrane;cell part;cell projection;cytoplasmic membrane-bounded vesicle;cytoplasmic part;cytoplasmic vesicle;cytosol;endomembrane system;Golgi apparatus;integral to membrane;intracellular membrane-bounded organelle;intracellular organelle;intracellular organelle part;intracellular part;intrinsic to membrane;lateral plasma membrane;macromolecular complex;m…	Collecting duct acid secretion;Epithelial cell signaling in Helicobacter pylori infection;Oxidative phosphorylation;Phagosome;Rheumatoid arthritis;Vibrio cholerae infection
P21291	P21291	Cysteine and glycine-rich protein 1	CSRP1	2	2	14	20.567	0	0	0	0	1169300	1794500	0	736880	0	0	1854000	0	NaN	NaN	NaN	NaN	20.1572	20.7752	NaN	19.4911	NaN	NaN	20.8222	NaN		binding;cation binding;ion binding;metal ion binding;transition metal ion binding;zinc ion binding	cell part;intracellular membrane-bounded organelle;intracellular organelle;intracellular part;membrane-bounded organelle;nucleus;organelle
P21333;Q14315	P21333	Filamin-A	FLNA	67	63	40	280.74	593360	955570	1551200	11667000	13657000	11785000	20947000	21907000	17734000	21210000	26355000	15243000	19.1785	19.866	20.565	23.4759	23.7031	23.4904	24.3202	24.3849	24.08	24.3382	24.6516	23.8616	actin crosslink formation;actin cytoskeleton organization;actin cytoskeleton reorganization;actin filament organization;actin filament-based process;anatomical structure development;anatomical structure formation involved in morphogenesis;anatomical structure morphogenesis;biological regulation;cAMP-mediated signaling;cell activation;cell cycle process;cell development;cell junction assembly;cell…	actin binding;actin filament binding;binding;cytoskeletal protein binding;enzyme binding;Fc-gamma receptor I complex binding;glycoprotein binding;GTPase binding;identical protein binding;immunoglobulin receptor binding;molecular transducer activity;protein binding;protein dimerization activity;protein homodimerization activity;Rac GTPase binding;Ral GTPase binding;Ras GTPase binding;receptor bind…	actin cytoskeleton;cell cortex;cell part;chromosomal part;contractile fiber part;costamere;cytoplasm;cytoplasmic part;cytoskeleton;cytosol;extracellular membrane-bounded organelle;extracellular organelle;extracellular region part;extracellular vesicular exosome;Golgi apparatus part;intracellular membrane-bounded organelle;intracellular non-membrane-bounded organelle;intracellular organelle;intrac…	Focal adhesion;MAPK signaling pathway
P21926	P21926	CD9 antigen	CD9	4	4	25.4	25.416	0	0	0	0	0	0	10048000	10688000	6617300	0	12161000	12054000	NaN	NaN	NaN	NaN	NaN	NaN	23.2604	23.3495	22.6578	NaN	23.5358	23.523	anatomical structure development;anatomical structure formation involved in morphogenesis;biological adhesion;biological regulation;brain development;cell activation;cell adhesion;cell development;cell junction assembly;cell junction organization;cell-cell junction assembly;cell-cell junction organization;cellular component assembly;cellular component assembly at cellular level;cellular component…		apical plasma membrane;cell part;cytoplasmic part;cytoplasmic vesicle membrane;cytoplasmic vesicle part;external side of plasma membrane;integral to membrane;integral to plasma membrane;intracellular organelle part;intracellular part;intrinsic to membrane;intrinsic to plasma membrane;membrane;membrane part;organelle membrane;organelle part;plasma membrane part;platelet alpha granule membrane;secr…	Hematopoietic cell lineage
P21980	P21980	Protein-glutamine gamma-glutamyltransferase 2	TGM2	11	11	24.3	77.328	7843400	6636900	3648500	6938300	20674000	12899000	14132000	8821000	21882000	6614100	5678300	3602400	22.903	22.6621	21.7989	22.7262	24.3013	23.6208	23.7525	23.0725	24.3832	22.6571	22.437	21.7805	anatomical structure formation involved in morphogenesis;anatomical structure morphogenesis;apoptotic cell clearance;biological regulation;blood vessel remodeling;branching involved in salivary gland morphogenesis;calcium ion homeostasis;cation homeostasis;cellular calcium ion homeostasis;cellular cation homeostasis;cellular chemical homeostasis;cellular component assembly;cellular component orga…	binding;catalytic activity;cation binding;GTP binding;guanyl nucleotide binding;guanyl ribonucleotide binding;ion binding;metal ion binding;nucleotide binding;protein-glutamine gamma-glutamyltransferase activity;purine nucleotide binding;purine ribonucleoside triphosphate binding;purine ribonucleotide binding;ribonucleotide binding;transferase activity;transferase activity, transferring acyl grou…	cell part;cytoplasmic part;intracellular membrane-bounded organelle;intracellular organelle;intracellular part;membrane;membrane-bounded organelle;mitochondrion;organelle;plasma membrane	Huntington's disease
P22102	P22102	Trifunctional purine biosynthetic protein adenosine-3;Phosphoribosylamine--glycine ligase;Phosphoribosylformylglycinamidine cyclo-ligase;Phosphoribosylglycinamide formyltransferase	GART	9	9	14.8	107.77	0	0	0	0	0	0	662680	0	0	5955300	3083000	2266600	NaN	NaN	NaN	NaN	NaN	NaN	19.338	NaN	NaN	22.5057	21.5559	21.1121	biosynthetic process;cellular aromatic compound metabolic process;cellular biosynthetic process;cellular metabolic process;cellular nitrogen compound biosynthetic process;cellular nitrogen compound metabolic process;cellular process;'de novo' IMP biosynthetic process;heterocycle biosynthetic process;heterocycle metabolic process;IMP biosynthetic process;IMP metabolic process;metabolic process;met…	adenyl nucleotide binding;adenyl ribonucleotide binding;ATP binding;binding;catalytic activity;cation binding;cyclo-ligase activity;hydroxymethyl-, formyl- and related transferase activity;ion binding;ligase activity;ligase activity, forming carbon-nitrogen bonds;metal ion binding;methyltransferase activity;nucleotide binding;phosphoribosylamine-glycine ligase activity;phosphoribosylformylglycina…	cell part;cytoplasmic part;cytosol;intracellular part	One carbon pool by folate;Purine metabolism
P22314	P22314	Ubiquitin-like modifier-activating enzyme 1	UBA1	10	10	16.7	117.85	0	0	0	0	2916400	0	1566000	2394400	4422300	7085200	5582900	4623000	NaN	NaN	NaN	NaN	21.4758	NaN	20.5787	21.1912	22.0764	22.7564	22.4126	22.1404	cell death;cellular macromolecule metabolic process;cellular metabolic process;cellular process;cellular protein metabolic process;death;macromolecule metabolic process;macromolecule modification;metabolic process;primary metabolic process;protein metabolic process;protein modification by small protein conjugation;protein modification by small protein conjugation or removal;protein modification p…	adenyl nucleotide binding;adenyl ribonucleotide binding;ATP binding;binding;catalytic activity;ligase activity;nucleotide binding;purine nucleotide binding;purine ribonucleoside triphosphate binding;purine ribonucleotide binding;ribonucleotide binding;small protein activating enzyme activity		Parkinson's disease;Ubiquitin mediated proteolysis
P23142	P23142	Fibulin-1	FBLN1	7	7	18.5	77.213	0	0	0	1915300	0	0	0	1921400	0	3119600	3401400	0	NaN	NaN	NaN	20.8691	NaN	NaN	NaN	20.8737	NaN	21.5729	21.6977	NaN	cellular component organization;cellular component organization at cellular level;cellular component organization or biogenesis;cellular component organization or biogenesis at cellular level;cellular process;embryo implantation;extracellular matrix organization;extracellular structure organization;interaction with host;interspecies interaction between organisms;multi-organism process;reproductiv…	binding;calcium ion binding;cation binding;enzyme activator activity;enzyme regulator activity;extracellular matrix structural constituent;ion binding;metal ion binding;peptidase activator activity;peptidase regulator activity;structural molecule activity	basement membrane;extracellular matrix;extracellular matrix part;extracellular region part;extracellular space;proteinaceous extracellular matrix
P23396	P23396	40S ribosomal protein S3	RPS3	4	4	19.3	26.688	0	0	0	0	0	0	3293500	4089000	2358200	2802500	2742200	0	NaN	NaN	NaN	NaN	NaN	NaN	21.6512	21.9633	21.1693	21.4183	21.3869	NaN	activation of caspase activity;biological regulation;biosynthetic process;catabolic process;cellular biosynthetic process;cellular catabolic process;cellular component disassembly;cellular component disassembly at cellular level;cellular component organization;cellular component organization at cellular level;cellular component organization or biogenesis;cellular component organization or biogene…	binding;carbon-oxygen lyase activity;catalytic activity;damaged DNA binding;DNA binding;DNA-(apurinic or apyrimidinic site) lyase activity;endonuclease activity;hydrolase activity;hydrolase activity, acting on ester bonds;iron-sulfur cluster binding;lyase activity;metal cluster binding;mRNA binding;nuclease activity;nucleic acid binding;RNA binding;structural constituent of ribosome;structural mo…	cell part;cell projection membrane;cell projection part;cytosolic small ribosomal subunit;intracellular membrane-bounded organelle;intracellular organelle;intracellular organelle part;intracellular part;leading edge membrane;macromolecular complex;membrane part;membrane-bounded organelle;nucleus;organelle;organelle part;plasma membrane part;ribonucleoprotein complex;ruffle membrane;small ribosoma…	Ribosome
P23528;Q9Y281	P23528	Cofilin-1	CFL1	9	9	67.5	18.502	20289000	17395000	19067000	15220000	21140000	15491000	45627000	26241000	36948000	77991000	56686000	48944000	24.2742	24.0522	24.1846	23.8595	24.3335	23.8849	25.4434	24.6453	25.139	26.2168	25.7565	25.5446	actin cytoskeleton organization;actin filament depolymerization;actin filament organization;actin filament-based process;actin polymerization or depolymerization;ameboidal cell migration;anatomical structure morphogenesis;axon guidance;biological regulation;cell activation;cell migration;cell motility;cellular component disassembly;cellular component disassembly at cellular level;cellular compone…		actin cytoskeleton;cell cortex part;cell part;cell projection membrane;cell projection part;cortical actin cytoskeleton;cortical cytoskeleton;cytoplasm;cytoplasmic part;cytoskeletal part;cytoskeleton;intracellular membrane-bounded organelle;intracellular non-membrane-bounded organelle;intracellular organelle;intracellular organelle part;intracellular part;lamellipodium membrane;leading edge membr…	Axon guidance;Fc gamma R-mediated phagocytosis;Regulation of actin cytoskeleton
P24158	P24158	Myeloblastin	PRTN3	3	3	17.6	27.807	16223000	10610000	12501000	0	0	0	0	8007300	0	0	0	0	23.9515	23.3389	23.5755	NaN	NaN	NaN	NaN	22.9329	NaN	NaN	NaN	NaN	biological regulation;cell differentiation;cellular developmental process;cellular process;collagen catabolic process;collagen metabolic process;dendritic cell differentiation;developmental process;leukocyte differentiation;macromolecule metabolic process;mature dendritic cell differentiation;metabolic process;multicellular organismal catabolic process;multicellular organismal macromolecule metab…	catalytic activity;endopeptidase activity;hydrolase activity;peptidase activity;peptidase activity, acting on L-amino acid peptides;serine hydrolase activity;serine-type endopeptidase activity;serine-type peptidase activity	cell part;cytoplasmic part;cytosol;intracellular part;membrane;plasma membrane
P24821	P24821	Tenascin	TNC	20	20	16.7	240.85	0	0	0	0	0	0	0	0	0	5639900	6985500	1299500	NaN	NaN	NaN	NaN	NaN	NaN	NaN	NaN	NaN	22.4272	22.7359	20.3095	anatomical structure morphogenesis;axon regeneration;axonogenesis;biological adhesion;biological regulation;cell adhesion;cell communication;cell part morphogenesis;cell projection morphogenesis;cell projection organization;cell-cell signaling;cellular component morphogenesis;cellular component organization;cellular component organization at cellular level;cellular component organization or bioge…		basement membrane;extracellular matrix;extracellular matrix part;extracellular region part;extracellular space;interstitial matrix;proteinaceous extracellular matrix	ECM-receptor interaction;Focal adhesion
P25398	P25398	40S ribosomal protein S12	RPS12	2	2	28	14.515	1986600	1143600	1826600	0	0	0	0	0	0	0	0	0	20.9219	20.1252	20.8007	NaN	NaN	NaN	NaN	NaN	NaN	NaN	NaN	NaN	biosynthetic process;catabolic process;cellular biosynthetic process;cellular catabolic process;cellular component disassembly;cellular component disassembly at cellular level;cellular component organization;cellular component organization at cellular level;cellular component organization or biogenesis;cellular component organization or biogenesis at cellular level;cellular macromolecular complex…	structural constituent of ribosome;structural molecule activity	cell part;cytosolic small ribosomal subunit;intracellular organelle part;intracellular part;macromolecular complex;organelle part;ribonucleoprotein complex;small ribosomal subunit	Ribosome
P25705	P25705	ATP synthase subunit alpha, mitochondrial	ATP5A1	5	5	15.2	59.75	3808600	0	0	0	2526800	3111700	6295600	4663200	6403600	0	0	0	21.8608	NaN	NaN	NaN	21.2689	21.5693	22.5859	22.1529	22.6105	NaN	NaN	NaN	ATP biosynthetic process;ATP hydrolysis coupled proton transport;ATP metabolic process;ATP synthesis coupled proton transport;biological regulation;biosynthetic process;cation transport;cellular biosynthetic process;cellular metabolic process;cellular nitrogen compound biosynthetic process;cellular nitrogen compound metabolic process;cellular process;developmental process;electron transport chain…	active transmembrane transporter activity;adenyl nucleotide binding;adenyl ribonucleotide binding;ATP binding;ATPase activity;ATPase activity, coupled;ATPase activity, coupled to movement of substances;ATPase activity, coupled to transmembrane movement of ions;ATPase activity, coupled to transmembrane movement of substances;binding;catalytic activity;cation transmembrane transporter activity;cati…	cell part;cytoplasmic part;intracellular organelle lumen;intracellular organelle part;intracellular part;macromolecular complex;membrane;membrane part;membrane-enclosed lumen;mitochondrial matrix;mitochondrial membrane part;mitochondrial part;mitochondrial proton-transporting ATP synthase complex;organelle lumen;organelle part;plasma membrane;protein complex;proton-transporting ATP synthase compl…	Alzheimer's disease;Huntington's disease;Oxidative phosphorylation;Parkinson's disease
P25788	P25788	Proteasome subunit alpha type-3	PSMA3	2	2	12.2	28.433	0	0	0	1468700	0	1748000	0	0	0	0	0	0	NaN	NaN	NaN	20.4861	NaN	20.7373	NaN	NaN	NaN	NaN	NaN	NaN	anaphase-promoting complex-dependent proteasomal ubiquitin-dependent protein catabolic process;antigen processing and presentation;antigen processing and presentation of exogenous antigen;antigen processing and presentation of exogenous peptide antigen;antigen processing and presentation of exogenous peptide antigen via MHC class I;antigen processing and presentation of exogenous peptide antigen …	catalytic activity;endopeptidase activity;hydrolase activity;peptidase activity;peptidase activity, acting on L-amino acid peptides;threonine-type endopeptidase activity;threonine-type peptidase activity	cell part;cytoplasmic part;cytosol;intracellular organelle part;intracellular part;macromolecular complex;nuclear part;nucleoplasm;organelle part;proteasome core complex;proteasome core complex, alpha-subunit complex;protein complex	Proteasome
P25815	P25815	Protein S100-P	S100P	5	5	74.7	10.4	18888000	5455800	8097800	2246900	2769700	2192900	17392000	13193000	12290000	0	3654600	0	24.171	22.3794	22.9491	21.0995	21.4013	21.0644	24.0519	23.6533	23.551	NaN	21.8013	NaN	cell migration;cell motility;cellular component movement;cellular process;endothelial cell migration;locomotion;response to chemical stimulus;response to organic substance;response to stimulus	binding;calcium ion binding;cation binding;ion binding;magnesium ion binding;metal ion binding	cell part;cytoplasm;intracellular membrane-bounded organelle;intracellular organelle;intracellular part;membrane-bounded organelle;nucleus;organelle
P26022	P26022	Pentraxin-related protein PTX3	PTX3	9	9	25.5	41.975	0	0	1169900	0	0	0	151080	1109900	2431600	24756000	27063000	17859000	NaN	NaN	20.158	NaN	NaN	NaN	17.205	20.082	21.2135	24.5613	24.6898	24.0901	biological regulation;defense response;immune effector process;immune system process;inflammatory response;multi-organism process;opsonization;positive regulation of biological process;positive regulation of biosynthetic process;positive regulation of cellular biosynthetic process;positive regulation of cellular component organization;positive regulation of cellular metabolic process;positive reg…	1,3-beta-D-glucan binding;binding;carbohydrate binding;pattern binding;polysaccharide binding	extracellular region
P26038	P26038	Moesin	MSN	27	20	52.2	67.819	53513000	50299000	31767000	65155000	56493000	65287000	103580000	105240000	147910000	32669000	29792000	66363000	25.6734	25.584	24.921	25.9574	25.7516	25.9603	26.6262	26.6491	27.1401	24.9614	24.8284	25.9839	biological adhesion;biological regulation;cell adhesion;cell migration;cell motility;cell-cell adhesion;cellular component movement;cellular process;immune system process;leukocyte cell-cell adhesion;leukocyte migration;locomotion;membrane docking;membrane to membrane docking;regulation of biological process;regulation of cell migration;regulation of cell motility;regulation of cellular component…	structural constituent of cytoskeleton;structural molecule activity	apical part of cell;apical plasma membrane;basolateral plasma membrane;cell part;cell projection;cell projection membrane;cell projection part;cytoplasm;cytoskeleton;extracellular membrane-bounded organelle;extracellular organelle;extracellular region part;extracellular vesicular exosome;extrinsic to membrane;filopodium;intracellular non-membrane-bounded organelle;intracellular organelle;intracel…	Leukocyte transendothelial migration;Measles;Regulation of actin cytoskeleton
P26599	P26599	Polypyrimidine tract-binding protein 1	PTBP1	3	3	11.3	57.221	0	0	0	0	0	0	1707300	0	0	955880	985300	0	NaN	NaN	NaN	NaN	NaN	NaN	20.7033	NaN	NaN	19.8665	19.9102	NaN	biological regulation;cellular macromolecule metabolic process;cellular metabolic process;cellular nitrogen compound metabolic process;cellular process;macromolecule metabolic process;metabolic process;mRNA metabolic process;mRNA processing;negative regulation of biological process;negative regulation of cell differentiation;negative regulation of cellular metabolic process;negative regulation of…	binding;nucleic acid binding;nucleotide binding;poly-pyrimidine tract binding;pre-mRNA binding;RNA binding;single-stranded RNA binding	cell part;intracellular non-membrane-bounded organelle;intracellular organelle;intracellular organelle part;intracellular part;non-membrane-bounded organelle;nuclear part;nucleolus;nucleoplasm;organelle;organelle part
P26639	P26639	Threonine--tRNA ligase, cytoplasmic	TARS	3	3	6.6	83.434	0	0	0	0	0	0	0	0	0	4541500	5627200	4473300	NaN	NaN	NaN	NaN	NaN	NaN	NaN	NaN	NaN	22.1147	22.424	22.0929	amine metabolic process;amino acid activation;carboxylic acid metabolic process;cellular amine metabolic process;cellular amino acid metabolic process;cellular ketone metabolic process;cellular macromolecule metabolic process;cellular metabolic process;cellular nitrogen compound metabolic process;cellular process;macromolecule metabolic process;metabolic process;ncRNA metabolic process;nitrogen c…	adenyl nucleotide binding;adenyl ribonucleotide binding;aminoacyl-tRNA ligase activity;ATP binding;binding;catalytic activity;identical protein binding;ligase activity;ligase activity, forming aminoacyl-tRNA and related compounds;ligase activity, forming carbon-oxygen bonds;nucleotide binding;protein binding;protein dimerization activity;protein homodimerization activity;purine nucleotide binding…	actin cytoskeleton;cell part;cytoplasmic part;cytoskeleton;cytosol;intracellular non-membrane-bounded organelle;intracellular organelle;intracellular part;non-membrane-bounded organelle;organelle	Aminoacyl-tRNA biosynthesis
P26640	P26640	Valine--tRNA ligase	VARS	5	5	8.6	140.47	0	0	0	0	0	0	0	0	0	0	2600000	1864600	NaN	NaN	NaN	NaN	NaN	NaN	NaN	NaN	NaN	NaN	21.3101	20.8304	amine metabolic process;amino acid activation;biological regulation;biosynthetic process;carboxylic acid metabolic process;cellular amine metabolic process;cellular amino acid metabolic process;cellular biosynthetic process;cellular ketone metabolic process;cellular macromolecule biosynthetic process;cellular macromolecule metabolic process;cellular metabolic process;cellular nitrogen compound me…	adenyl nucleotide binding;adenyl ribonucleotide binding;aminoacyl-tRNA editing activity;aminoacyl-tRNA ligase activity;ATP binding;binding;carboxylic ester hydrolase activity;catalytic activity;hydrolase activity;hydrolase activity, acting on ester bonds;ligase activity;ligase activity, forming aminoacyl-tRNA and related compounds;ligase activity, forming carbon-oxygen bonds;nucleotide binding;pu…	cell part;cytoplasmic part;cytosol;intracellular membrane-bounded organelle;intracellular organelle;intracellular part;membrane-bounded organelle;mitochondrion;organelle	Aminoacyl-tRNA biosynthesis;Valine, leucine and isoleucine biosynthesis
P27105	P27105	Erythrocyte band 7 integral membrane protein	STOM	11	11	50	31.73	40203000	32725000	21541000	34514000	38372000	36551000	25266000	45509000	47912000	11356000	12404000	15053000	25.2608	24.9639	24.3606	25.0407	25.1936	25.1234	24.5907	25.4396	25.5139	23.437	23.5643	23.8435	cellular component assembly;cellular component organization;cellular component organization or biogenesis;macromolecular complex assembly;macromolecular complex subunit organization;protein complex assembly;protein complex subunit organization;protein homooligomerization;protein oligomerization		cell part;cytoplasm;cytoplasmic membrane-bounded vesicle;cytoplasmic part;cytoplasmic vesicle;cytoskeleton;extracellular membrane-bounded organelle;extracellular organelle;extracellular region part;extracellular vesicular exosome;integral to membrane;integral to plasma membrane;intracellular membrane-bounded organelle;intracellular non-membrane-bounded organelle;intracellular organelle;intracellu…
P27169	P27169	Serum paraoxonase/arylesterase 1	PON1	11	11	56.9	39.731	0	0	0	8597800	9235000	12204000	0	0	0	12998000	13004000	7761400	NaN	NaN	NaN	23.0355	23.1387	23.5409	NaN	NaN	NaN	23.6318	23.6325	22.8879	alcohol metabolic process;amine metabolic process;aromatic compound catabolic process;biological regulation;carboxylic acid catabolic process;carboxylic acid metabolic process;catabolic process;cellular amine metabolic process;cellular aromatic compound metabolic process;cellular biogenic amine metabolic process;cellular catabolic process;cellular ketone metabolic process;cellular lipid metabolic…	aryldialkylphosphatase activity;arylesterase activity;binding;calcium ion binding;carboxylic ester hydrolase activity;catalytic activity;cation binding;hydrolase activity;hydrolase activity, acting on ester bonds;identical protein binding;ion binding;lipid binding;metal ion binding;phosphatase activity;phospholipid binding;phosphoric ester hydrolase activity;protein binding;protein dimerization a…	cell part;extracellular region part;high-density lipoprotein particle;intracellular membrane-bounded organelle;intracellular organelle;intracellular part;macromolecular complex;membrane-bounded organelle;organelle;plasma lipoprotein particle;protein-lipid complex;spherical high-density lipoprotein particle	Aminobenzoate degradation;Bisphenol degradation
P27487	P27487	Dipeptidyl peptidase 4;Dipeptidyl peptidase 4 membrane form;Dipeptidyl peptidase 4 soluble form	DPP4	3	3	5.5	88.278	0	0	0	2934700	0	2540300	4758500	3679400	2594900	0	0	0	NaN	NaN	NaN	21.4848	NaN	21.2766	22.1821	21.811	21.3072	NaN	NaN	NaN	biological adhesion;biological regulation;cell activation;cell adhesion;cell migration;cell motility;cellular component movement;cellular process;endothelial cell migration;immune system process;leukocyte activation;locomotion;lymphocyte activation;lymphocyte costimulation;macromolecule metabolic process;metabolic process;negative regulation of biological process;negative regulation of cellular c…	aminopeptidase activity;catalytic activity;dipeptidyl-peptidase activity;endopeptidase activity;exopeptidase activity;hydrolase activity;peptidase activity;peptidase activity, acting on L-amino acid peptides;serine hydrolase activity;serine-type endopeptidase activity;serine-type peptidase activity	apical plasma membrane;cell junction;cell part;cell projection;cell projection membrane;cell projection part;cell surface;cell-cell junction;cytoplasmic membrane-bounded vesicle;cytoplasmic part;cytoplasmic vesicle;endocytic vesicle;extracellular membrane-bounded organelle;extracellular organelle;extracellular region part;extracellular vesicular exosome;integral to membrane;intercellular canalicu…	Protein digestion and absorption
P27797	P27797	Calreticulin	CALR	5	5	24.9	48.141	0	0	0	0	0	0	6784800	4908100	4998700	0	0	0	NaN	NaN	NaN	NaN	NaN	NaN	22.6939	22.2267	22.2531	NaN	NaN	NaN	actin cytoskeleton organization;actin filament-based process;activation of signaling protein activity involved in unfolded protein response;aging;antigen processing and presentation;antigen processing and presentation of exogenous antigen;antigen processing and presentation of exogenous peptide antigen;antigen processing and presentation of exogenous peptide antigen via MHC class I;antigen proces…	androgen receptor binding;binding;calcium ion binding;carbohydrate binding;cation binding;chaperone binding;complement binding;complement component C1q binding;DNA binding;hormone binding;hormone receptor binding;ion binding;iron ion binding;metal ion binding;mRNA binding;nuclear hormone receptor binding;nucleic acid binding;opsonin binding;peptide binding;protein binding;protein binding involved…	acrosomal vesicle;cell part;cell surface;cytoplasmic membrane-bounded vesicle;cytoplasmic part;cytoplasmic vesicle;cytosol;endoplasmic reticulum lumen;endoplasmic reticulum part;external side of plasma membrane;extracellular matrix;extracellular region part;extracellular space;Golgi apparatus;integral to endoplasmic reticulum membrane;integral to lumenal side of endoplasmic reticulum membrane;int…	Antigen processing and presentation;Chagas disease (American trypanosomiasis);Phagosome;Protein processing in endoplasmic reticulum
P27824	P27824	Calnexin	CANX	4	4	10.3	67.567	0	0	0	2061500	0	0	4122700	5226500	5737100	2191900	3361400	8053200	NaN	NaN	NaN	20.9753	NaN	NaN	21.9752	22.3174	22.4519	21.0638	21.6806	22.9411	aging;antigen processing and presentation;antigen processing and presentation of exogenous antigen;antigen processing and presentation of exogenous peptide antigen;antigen processing and presentation of exogenous peptide antigen via MHC class II;antigen processing and presentation of peptide antigen;antigen processing and presentation of peptide antigen via MHC class I;antigen processing and pres…	binding;calcium ion binding;cation binding;ion binding;metal ion binding;protein binding;unfolded protein binding	axon;cell body;cell part;cell projection;cell projection cytoplasm;cell projection part;cytoplasmic membrane-bounded vesicle;cytoplasmic part;cytoplasmic vesicle;dendrite cytoplasm;dendritic spine;endoplasmic reticulum lumen;endoplasmic reticulum part;integral to endoplasmic reticulum membrane;integral to lumenal side of endoplasmic reticulum membrane;integral to membrane;integral to organelle me…	Antigen processing and presentation;Phagosome;Protein processing in endoplasmic reticulum
P28676	P28676	Grancalcin	GCA	6	6	28.1	24.01	8576300	10439000	2681600	3262800	3376300	2177500	13559000	12014000	15174000	4763500	8371400	3320000	23.0319	23.3155	21.3547	21.6377	21.687	21.0542	23.6927	23.5182	23.8551	22.1836	22.997	21.6628	cellular component organization;cellular component organization or biogenesis;cellular membrane fusion;cellular membrane organization;cellular process;membrane fusion;membrane organization	binding;calcium ion binding;cation binding;ion binding;metal ion binding	cell part;cytoplasm;intracellular part;membrane;plasma membrane
P28838	P28838	Cytosol aminopeptidase	LAP3	11	11	32.2	56.166	0	0	0	0	0	0	0	0	0	7588500	6705300	6638600	NaN	NaN	NaN	NaN	NaN	NaN	NaN	NaN	NaN	22.8554	22.6769	22.6624	macromolecule metabolic process;metabolic process;primary metabolic process;protein metabolic process;proteolysis	aminopeptidase activity;binding;catalytic activity;cation binding;exopeptidase activity;hydrolase activity;ion binding;magnesium ion binding;manganese ion binding;metal ion binding;metalloexopeptidase activity;metallopeptidase activity;peptidase activity;peptidase activity, acting on L-amino acid peptides;transition metal ion binding;zinc ion binding	cell part;cytoplasm;cytoplasmic part;Golgi apparatus part;intracellular membrane-bounded organelle;intracellular organelle;intracellular organelle part;intracellular part;membrane-bounded organelle;mitochondrion;nucleus;organelle;organelle part;trans-Golgi network	Arginine and proline metabolism;Glutathione metabolism
P29350	P29350	Tyrosine-protein phosphatase non-receptor type 6	PTPN6	2	2	6.7	67.56	0	0	0	0	0	0	0	0	0	2281200	1860900	0	NaN	NaN	NaN	NaN	NaN	NaN	NaN	NaN	NaN	21.1214	20.8276	NaN	activation of immune response;antigen receptor-mediated signaling pathway;apoptosis;B cell receptor signaling pathway;biological regulation;blood coagulation;cell death;cell differentiation;cell killing;cell migration;cell motility;cell proliferation;cell surface receptor linked signaling pathway;cellular component movement;cellular developmental process;cellular macromolecule metabolic process;c…	catalytic activity;hydrolase activity;hydrolase activity, acting on ester bonds;molecular transducer activity;phosphatase activity;phosphoprotein phosphatase activity;phosphoric ester hydrolase activity;protein tyrosine phosphatase activity;receptor activity;signal transducer activity;signaling receptor activity;transmembrane receptor protein phosphatase activity;transmembrane receptor protein ty…	alpha-beta T cell receptor complex;cell part;cytoplasmic part;cytosol;intracellular membrane-bounded organelle;intracellular organelle;intracellular part;macromolecular complex;membrane;membrane part;membrane-bounded organelle;nucleus;organelle;plasma membrane part;protein complex;receptor complex;T cell receptor complex	Adherens junction;B cell receptor signaling pathway;Jak-STAT signaling pathway;Leishmaniasis;Natural killer cell mediated cytotoxicity;T cell receptor signaling pathway
P29401	P29401	Transketolase	TKT	31	31	75.9	67.877	10661000	9963300	9901100	8626800	8628800	7957200	25862000	20590000	22420000	74328000	60973000	56784000	23.3458	23.2482	23.2392	23.0404	23.0407	22.9238	24.6243	24.2954	24.4183	26.1474	25.8617	25.759	alcohol biosynthetic process;alcohol metabolic process;aldehyde biosynthetic process;biosynthetic process;carbohydrate biosynthetic process;carbohydrate metabolic process;cellular aldehyde metabolic process;cellular biosynthetic process;cellular carbohydrate biosynthetic process;cellular carbohydrate metabolic process;cellular metabolic process;cellular process;energy derivation by oxidation of o…	binding;catalytic activity;cation binding;cofactor binding;identical protein binding;ion binding;metal ion binding;protein binding;protein dimerization activity;protein homodimerization activity;transferase activity;transferase activity, transferring aldehyde or ketonic groups;transketolase activity	cell part;cytoplasmic part;cytosol;intracellular membrane-bounded organelle;intracellular organelle;intracellular part;membrane-bounded organelle;microbody;nucleus;organelle;peroxisome	Biosynthesis of ansamycins;Carbon fixation in photosynthetic organisms;Pentose phosphate pathway
P29692	P29692	Elongation factor 1-delta	EEF1D	3	3	16	31.121	0	0	0	0	0	0	0	0	0	3197400	4420600	3084100	NaN	NaN	NaN	NaN	NaN	NaN	NaN	NaN	NaN	21.6085	22.0758	21.5564	biological regulation;biosynthetic process;cellular biosynthetic process;cellular macromolecule biosynthetic process;cellular macromolecule metabolic process;cellular metabolic process;cellular nitrogen compound metabolic process;cellular process;macromolecule biosynthetic process;macromolecule metabolic process;metabolic process;nitrogen compound metabolic process;nucleic acid metabolic process;…	binding;DNA binding;molecular transducer activity;nucleic acid binding;RNA binding;signal transducer activity;translation elongation factor activity;translation factor activity, nucleic acid binding	cell part;cytoplasmic part;cytosol;eukaryotic translation elongation factor 1 complex;intracellular membrane-bounded organelle;intracellular organelle;intracellular part;macromolecular complex;membrane-bounded organelle;nucleus;organelle;protein complex
P29966	P29966	Myristoylated alanine-rich C-kinase substrate	MARCKS	4	4	23.2	31.554	0	0	0	0	0	0	0	0	1287600	3680500	4773600	4163100	NaN	NaN	NaN	NaN	NaN	NaN	NaN	NaN	20.2963	21.8115	22.1866	21.9892	biological regulation;cellular metabolic process;cellular process;energy derivation by oxidation of organic compounds;energy reserve metabolic process;generation of precursor metabolites and energy;metabolic process;oxidation-reduction process;regulation of biological process;regulation of cell communication;regulation of cellular localization;regulation of cellular process;regulation of hormone …	actin binding;actin filament binding;binding;calmodulin binding;cytoskeletal protein binding;protein binding	actin cytoskeleton;cell cortex;cell part;centrosome;cytoplasmic part;cytoskeletal part;cytoskeleton;female germ cell nucleus;germ cell nucleus;germinal vesicle;intracellular membrane-bounded organelle;intracellular non-membrane-bounded organelle;intracellular organelle;intracellular organelle part;intracellular part;membrane;membrane-bounded organelle;microtubule organizing center;non-membrane-bo…	Fc gamma R-mediated phagocytosis
P29992;O95837	P29992	Guanine nucleotide-binding protein subunit alpha-11	GNA11	6	3	24.5	42.123	0	0	0	0	7987400	11161000	0	0	0	5572400	0	7395000	NaN	NaN	NaN	NaN	22.9293	23.412	NaN	NaN	NaN	22.4099	NaN	22.8181	activation of phospholipase C activity;activation of phospholipase C activity by dopamine receptor signaling pathway;activation of phospholipase C activity by G-protein coupled receptor protein signaling pathway coupled to IP3 second messenger;anatomical structure development;biological regulation;cAMP-mediated signaling;cell activation;cell surface receptor linked signaling pathway;cellular chem…	binding;catalytic activity;cation binding;G-protein beta/gamma-subunit complex binding;G-protein-coupled receptor binding;GTP binding;GTPase activity;guanyl nucleotide binding;guanyl ribonucleotide binding;hydrolase activity;hydrolase activity, acting on acid anhydrides;hydrolase activity, acting on acid anhydrides, in phosphorus-containing anhydrides;ion binding;metal ion binding;molecular trans…	cell part;cytoplasm;extrinsic to internal side of plasma membrane;extrinsic to membrane;extrinsic to plasma membrane;heterotrimeric G-protein complex;intracellular part;macromolecular complex;membrane part;plasma membrane part;protein complex	Amoebiasis;Calcium signaling pathway;Chagas disease (American trypanosomiasis);Gap junction;GnRH signaling pathway;Long-term depression;Vascular smooth muscle contraction
P30041	P30041	Peroxiredoxin-6	PRDX6	6	6	39.7	25.035	0	0	0	4394400	3248000	0	0	0	0	3707900	3073100	2374500	NaN	NaN	NaN	22.0672	21.6311	NaN	NaN	NaN	NaN	21.8222	21.5513	21.1792	catabolic process;cellular catabolic process;cellular lipid catabolic process;cellular lipid metabolic process;cellular metabolic process;cellular process;cellular response to chemical stimulus;cellular response to hydrogen peroxide;cellular response to oxidative stress;cellular response to reactive oxygen species;cellular response to stimulus;cellular response to stress;hydrogen peroxide catabol…	antioxidant activity;carboxylic ester hydrolase activity;catalytic activity;glutathione peroxidase activity;hydrolase activity;hydrolase activity, acting on ester bonds;lipase activity;oxidoreductase activity;oxidoreductase activity, acting on paired donors, with incorporation or reduction of molecular oxygen;oxidoreductase activity, acting on peroxide as acceptor;peroxidase activity;peroxiredoxi…	cell part;cytoplasmic membrane-bounded vesicle;cytoplasmic part;cytoplasmic vesicle;cytosol;intracellular membrane-bounded organelle;intracellular organelle;intracellular part;lysosome;lytic vacuole;membrane-bounded organelle;membrane-bounded vesicle;organelle;vacuole;vesicle	Methane metabolism;Phenylalanine metabolism;Phenylpropanoid biosynthesis
P30043	P30043	Flavin reductase (NADPH)	BLVRB	4	4	35.4	22.119	0	0	0	0	0	0	0	0	0	2341600	1995000	2192100	NaN	NaN	NaN	NaN	NaN	NaN	NaN	NaN	NaN	21.1591	20.928	21.0639	catabolic process;cellular catabolic process;cellular metabolic process;cellular nitrogen compound catabolic process;cellular nitrogen compound metabolic process;cellular process;cofactor catabolic process;cofactor metabolic process;heme catabolic process;heme metabolic process;heterocycle catabolic process;heterocycle metabolic process;metabolic process;nitrogen compound metabolic process;pigmen…	biliverdin reductase activity;catalytic activity;flavin reductase activity;oxidoreductase activity;oxidoreductase activity, acting on the CH-CH group of donors;oxidoreductase activity, acting on the CH-CH group of donors, NAD or NADP as acceptor;oxidoreductase activity, acting on the CH-NH group of donors;oxidoreductase activity, acting on the CH-NH group of donors, NAD or NADP as acceptor	cell part;cytoplasmic part;cytosol;intracellular membrane-bounded organelle;intracellular organelle;intracellular part;membrane;membrane-bounded organelle;nucleus;organelle;plasma membrane	Porphyrin and chlorophyll metabolism;Riboflavin metabolism
P30044	P30044	Peroxiredoxin-5, mitochondrial	PRDX5	7	7	43	22.086	31219000	23496000	45289000	32343000	18199000	60031000	41226000	28330000	52080000	36854000	27758000	47798000	24.8959	24.4859	25.4327	24.947	24.1174	25.8392	25.2971	24.7558	25.6342	25.1353	24.7264	25.5104	biological regulation;catabolic process;cellular catabolic process;cellular metabolic process;cellular nitrogen compound metabolic process;cellular process;cellular response to chemical stimulus;cellular response to hydrogen peroxide;cellular response to oxidative stress;cellular response to reactive oxygen species;cellular response to stimulus;cellular response to stress;coenzyme metabolic proce…	antioxidant activity;binding;caspase inhibitor activity;caspase regulator activity;catalytic activity;cysteine-type endopeptidase inhibitor activity;DNA binding;endopeptidase inhibitor activity;endopeptidase regulator activity;enzyme inhibitor activity;enzyme regulator activity;nucleic acid binding;oxidoreductase activity;oxidoreductase activity, acting on paired donors, with incorporation or red…	cell part;cytoplasmic part;cytoplasmic vesicle;cytosol;intracellular membrane-bounded organelle;intracellular organelle;intracellular organelle lumen;intracellular organelle part;intracellular part;membrane-bounded organelle;membrane-enclosed lumen;microbody;microbody lumen;microbody part;mitochondrion;nucleus;organelle;organelle lumen;organelle part;perinuclear region of cytoplasm;peroxisomal ma…	Peroxisome
P30050	P30050	60S ribosomal protein L12	RPL12	2	2	18.8	17.818	0	0	0	0	0	0	0	0	1930700	1770100	1992300	0	NaN	NaN	NaN	NaN	NaN	NaN	NaN	NaN	20.8807	20.7554	20.926	NaN	biosynthetic process;catabolic process;cellular biosynthetic process;cellular catabolic process;cellular component disassembly;cellular component disassembly at cellular level;cellular component organization;cellular component organization at cellular level;cellular component organization or biogenesis;cellular component organization or biogenesis at cellular level;cellular macromolecular complex…	binding;nucleic acid binding;RNA binding;structural constituent of ribosome;structural molecule activity	cell part;cytosolic large ribosomal subunit;intracellular organelle part;intracellular part;large ribosomal subunit;macromolecular complex;organelle part;ribonucleoprotein complex	Ribosome
P30101	P30101	Protein disulfide-isomerase A3	PDIA3	8	8	18.4	56.782	0	0	0	1891300	1550400	1793200	7964300	3652500	5184300	2755600	2578700	3574900	NaN	NaN	NaN	20.8509	20.5642	20.7741	22.9251	21.8005	22.3057	21.3939	21.2982	21.7695	antigen processing and presentation;antigen processing and presentation of exogenous antigen;antigen processing and presentation of exogenous peptide antigen;antigen processing and presentation of exogenous peptide antigen via MHC class I;antigen processing and presentation of exogenous peptide antigen via MHC class I, TAP-dependent;antigen processing and presentation of peptide antigen;antigen p…	catalytic activity;cysteine-type endopeptidase activity;cysteine-type peptidase activity;disulfide oxidoreductase activity;electron carrier activity;endopeptidase activity;hydrolase activity;hydrolase activity, acting on ester bonds;intramolecular oxidoreductase activity;intramolecular oxidoreductase activity, interconverting keto- and enol-groups;intramolecular oxidoreductase activity, transposi…	cell part;cell surface;cytoplasmic membrane-bounded vesicle;cytoplasmic part;cytoplasmic vesicle;endoplasmic reticulum lumen;endoplasmic reticulum part;intracellular membrane-bounded organelle;intracellular organelle;intracellular organelle lumen;intracellular organelle part;intracellular part;melanosome;membrane-bounded organelle;membrane-bounded vesicle;membrane-enclosed lumen;organelle;organel…	Antigen processing and presentation;Protein processing in endoplasmic reticulum
P30153	P30153	Serine/threonine-protein phosphatase 2A 65 kDa regulatory subunit A alpha isoform	PPP2R1A	12	10	32.9	65.308	0	0	0	6837400	4121700	3280200	2018100	3606500	0	15857000	7759600	2605800	NaN	NaN	NaN	22.705	21.9748	21.6454	20.9446	21.7822	NaN	23.9186	22.8876	21.3133	biological regulation;catabolic process;cell cycle process;cell surface receptor linked signaling pathway;cellular catabolic process;cellular component assembly;cellular component organization;cellular component organization or biogenesis;cellular lipid metabolic process;cellular macromolecule catabolic process;cellular macromolecule metabolic process;cellular membrane organization;cellular metab…	antigen binding;binding;catalytic activity;enzyme regulator activity;hydrolase activity;hydrolase activity, acting on ester bonds;phosphatase activity;phosphatase regulator activity;phosphoprotein phosphatase activity;phosphoric ester hydrolase activity;protein phosphatase regulator activity;protein phosphatase type 2A regulator activity;protein serine/threonine phosphatase activity	cell part;chromosomal part;chromosome, centromeric region;cytoplasmic part;cytoskeleton;cytosol;intracellular membrane-bounded organelle;intracellular non-membrane-bounded organelle;intracellular organelle;intracellular organelle part;intracellular part;macromolecular complex;membrane;membrane-bounded organelle;microtubule cytoskeleton;mitochondrion;non-membrane-bounded organelle;nucleus;organell…	Cell cycle - yeast;Chagas disease (American trypanosomiasis);Hepatitis C;Long-term depression;Meiosis - yeast;mRNA surveillance pathway;Oocyte meiosis;TGF-beta signaling pathway;Tight junction;Wnt signaling pathway
P30626	P30626	Sorcin	SRI	7	7	36.4	21.676	14862000	10955000	7436400	0	0	0	6423900	7998600	9948200	8794600	11291000	14129000	23.8251	23.3851	22.8262	NaN	NaN	NaN	22.615	22.9313	23.246	23.0682	23.4287	23.7522	anatomical structure development;biological regulation;calcium ion transport;cation transport;cellular chemical homeostasis;cellular homeostasis;cellular ion homeostasis;cellular process;cellular response to stimulus;chemical homeostasis;developmental process;divalent inorganic cation transport;divalent metal ion transport;establishment of localization;heart development;homeostatic process;intrac…	binding;calcium channel regulator activity;calcium ion binding;cation binding;channel regulator activity;ion binding;ion channel binding;metal ion binding;protein binding;receptor binding	cell part;contractile fiber part;cytoplasmic part;cytosol;endoplasmic reticulum;endoplasmic reticulum membrane;endoplasmic reticulum part;intracellular membrane-bounded organelle;intracellular organelle;intracellular organelle part;intracellular part;membrane;membrane part;membrane-bounded organelle;organelle;organelle membrane;organelle part;plasma membrane part;sarcoplasmic reticulum;sarcoplasm…
P30838;P51648	P30838	Aldehyde dehydrogenase, dimeric NADP-preferring	ALDH3A1	6	5	17.2	50.394	3775500	3859100	3839600	0	0	0	0	0	0	3534200	3109800	3303600	21.8482	21.8798	21.8725	NaN	NaN	NaN	NaN	NaN	NaN	21.753	21.5684	21.6556	aging;alcohol metabolic process;anatomical structure development;biological regulation;cellular aldehyde metabolic process;cellular lipid metabolic process;cellular metabolic process;cellular process;central nervous system development;developmental process;epidermis development;isoprenoid metabolic process;lipid metabolic process;metabolic process;peripheral nervous system development;phytol meta…	3-chloroallyl aldehyde dehydrogenase activity;alcohol dehydrogenase (NADP+) activity;aldehyde dehydrogenase (NAD) activity;aldehyde dehydrogenase [NAD(P)+] activity;aldo-keto reductase (NADP) activity;catalytic activity;long-chain-alcohol oxidase activity;long-chain-aldehyde dehydrogenase activity;oxidoreductase activity;oxidoreductase activity, acting on CH-OH group of donors;oxidoreductase acti…	cell part;cytoplasmic part;cytosol;endoplasmic reticulum;endoplasmic reticulum membrane;endoplasmic reticulum part;integral to membrane;intracellular membrane-bounded organelle;intracellular organelle;intracellular organelle part;intracellular part;intrinsic to membrane;membrane;membrane part;membrane-bounded organelle;microbody;mitochondrial inner membrane;mitochondrial membrane;mitochondrial pa…	Arginine and proline metabolism;Ascorbate and aldarate metabolism;beta-Alanine metabolism;Chloroalkane and chloroalkene degradation;Drug metabolism - cytochrome P450;Fatty acid metabolism;Glycerolipid metabolism;Glycolysis / Gluconeogenesis;Histidine metabolism;Limonene and pinene degradation;Lysine degradation;Metabolism of xenobiotics by cytochrome P450;Pentose and glucuronate interconversions;…
P31146	P31146	Coronin-1A	CORO1A	19	19	51.6	51.026	4559800	2325300	5313200	2175500	1705000	2045000	979030	1108600	783220	64717000	56313000	44739000	22.1205	21.149	22.3412	21.0529	20.7013	20.9637	19.901	20.0803	19.5791	25.9476	25.747	25.415	actin cytoskeleton organization;actin filament organization;actin filament-based process;anatomical structure homeostasis;biological adhesion;biological regulation;calcium ion transport;cation transport;cell adhesion;cell chemotaxis;cell migration;cell motility;cell projection organization;cell-substrate adhesion;cellular component assembly;cellular component assembly at cellular level;cellular c…	actin binding;actin filament binding;binding;cytoskeletal protein binding;enzyme binding;identical protein binding;kinase binding;phosphatidylinositol 3-kinase binding;protein binding;protein dimerization activity;protein homodimerization activity	actin filament;cell cortex part;cell part;cell projection;cortical actin cytoskeleton;cortical cytoskeleton;cytoplasmic membrane-bounded vesicle;cytoplasmic part;cytoplasmic vesicle;cytoplasmic vesicle membrane;cytoplasmic vesicle part;cytoskeletal part;cytoskeleton;endocytic vesicle;endocytic vesicle membrane;immunological synapse;intracellular membrane-bounded organelle;intracellular non-membra…	ko05152;Phagosome
P31939	P31939	Bifunctional purine biosynthesis protein PURH;Phosphoribosylaminoimidazolecarboxamide formyltransferase;IMP cyclohydrolase	ATIC	7	7	26.4	64.615	0	0	0	0	0	0	0	0	0	2825700	2956200	2302600	NaN	NaN	NaN	NaN	NaN	NaN	NaN	NaN	NaN	21.4302	21.4953	21.1348	anatomical structure development;anatomical structure morphogenesis;aromatic compound biosynthetic process;biosynthetic process;brainstem development;cellular aromatic compound metabolic process;cellular biosynthetic process;cellular metabolic process;cellular nitrogen compound biosynthetic process;cellular nitrogen compound metabolic process;cellular process;cerebellum development;cerebral corte…	catalytic activity;cyclohydrolase activity;hydrolase activity;hydrolase activity, acting on carbon-nitrogen (but not peptide) bonds;hydrolase activity, acting on carbon-nitrogen (but not peptide) bonds, in cyclic amidines;hydroxymethyl-, formyl- and related transferase activity;IMP cyclohydrolase activity;phosphoribosylaminoimidazolecarboxamide formyltransferase activity;transferase activity;tran…	cell part;cytoplasmic part;cytosol;intracellular membrane-bounded organelle;intracellular organelle;intracellular part;membrane-bounded organelle;mitochondrion;organelle	One carbon pool by folate;Purine metabolism
P31943;P55795;P52597	P31943;P55795	Heterogeneous nuclear ribonucleoprotein H;Heterogeneous nuclear ribonucleoprotein H, N-terminally processed;Heterogeneous nuclear ribonucleoprotein H2	HNRNPH1;HNRNPH2	3	3	11.1	49.229	0	0	0	0	0	0	0	2897200	2349000	0	0	0	NaN	NaN	NaN	NaN	NaN	NaN	NaN	21.4662	21.1636	NaN	NaN	NaN	biological regulation;cellular macromolecule metabolic process;cellular metabolic process;cellular nitrogen compound metabolic process;cellular process;macromolecule metabolic process;metabolic process;mRNA metabolic process;mRNA processing;nitrogen compound metabolic process;nuclear mRNA splicing, via spliceosome;nucleic acid metabolic process;nucleobase-containing compound metabolic process;pri…	binding;nucleic acid binding;nucleotide binding;poly(U) RNA binding;poly-pyrimidine tract binding;RNA binding;single-stranded RNA binding	actin cytoskeleton;catalytic step 2 spliceosome;cell part;cytoplasm;cytoskeleton;intracellular non-membrane-bounded organelle;intracellular organelle;intracellular organelle part;intracellular part;macromolecular complex;non-membrane-bounded organelle;nuclear part;nucleoplasm;organelle;organelle part;ribonucleoprotein complex;spliceosomal complex
P31946	P31946	14-3-3 protein beta/alpha;14-3-3 protein beta/alpha, N-terminally processed	YWHAB	7	4	36.2	28.082	0	0	0	0	2042100	0	3450800	3363600	4230800	4862100	4979000	5114400	NaN	NaN	NaN	NaN	20.9616	NaN	21.7185	21.6816	22.0125	22.2131	22.2474	22.2861	activation of MAPKK activity;activation of protein kinase activity;axon guidance;biological regulation;cell surface receptor linked signaling pathway;cellular component assembly;cellular component organization;cellular component organization or biogenesis;cellular macromolecule metabolic process;cellular membrane organization;cellular metabolic process;cellular nitrogen compound metabolic process…	protein binding transcription factor activity;transcription cofactor activity;transcription corepressor activity;transcription factor binding transcription factor activity	cell part;cytoplasmic membrane-bounded vesicle;cytoplasmic part;cytoplasmic vesicle;cytoplasmic vesicle membrane;cytoplasmic vesicle part;cytosol;intracellular membrane-bounded organelle;intracellular organelle;intracellular organelle part;intracellular part;macromolecular complex;melanosome;membrane;membrane-bounded organelle;membrane-bounded vesicle;nuclear part;nucleoplasm part;organelle;organ…	Cell cycle;Neurotrophin signaling pathway;Oocyte meiosis
P31949	P31949	Protein S100-A11;Protein S100-A11, N-terminally processed	S100A11	6	6	86.7	11.74	20245000	24804000	56814000	9930600	9695200	10771000	11325000	15660000	31905000	18617000	13325000	25381000	24.2711	24.5641	25.7597	23.2435	23.2088	23.3606	23.433	23.9006	24.9273	24.1501	23.6676	24.5972	biological regulation;cellular process;cellular response to stimulus;negative regulation of biological process;negative regulation of biosynthetic process;negative regulation of cell proliferation;negative regulation of cellular biosynthetic process;negative regulation of cellular macromolecule biosynthetic process;negative regulation of cellular metabolic process;negative regulation of cellular …	binding;calcium ion binding;calcium-dependent protein binding;cation binding;identical protein binding;ion binding;metal ion binding;protein binding;protein dimerization activity;protein homodimerization activity	cell part;cell projection;cytoplasm;intracellular membrane-bounded organelle;intracellular organelle;intracellular part;membrane-bounded organelle;nucleus;organelle;ruffle
P32119	P32119	Peroxiredoxin-2	PRDX2	3	2	14.6	21.892	0	0	1933400	753970	0	6267100	0	0	733820	0	0	0	NaN	NaN	20.8827	19.5241	NaN	22.5794	NaN	NaN	19.4851	NaN	NaN	NaN	biological regulation;catabolic process;cellular catabolic process;cellular metabolic process;cellular process;cellular response to chemical stimulus;cellular response to hydrogen peroxide;cellular response to oxidative stress;cellular response to oxygen radical;cellular response to reactive oxygen species;cellular response to stimulus;cellular response to stress;cellular response to superoxide;h…	antioxidant activity;catalytic activity;oxidoreductase activity;oxidoreductase activity, acting on paired donors, with incorporation or reduction of molecular oxygen;oxidoreductase activity, acting on peroxide as acceptor;peroxidase activity;peroxiredoxin activity;thioredoxin peroxidase activity	cell part;cytoplasm;cytoplasmic part;cytosol;intracellular part
P33121;Q9ULC5	P33121	Long-chain-fatty-acid--CoA ligase 1	ACSL1	6	6	12.2	77.942	0	0	0	0	0	0	0	0	0	0	1745000	1283700	NaN	NaN	NaN	NaN	NaN	NaN	NaN	NaN	NaN	NaN	20.7348	20.2919	acyl-CoA biosynthetic process;acyl-CoA metabolic process;acylglycerol biosynthetic process;acylglycerol metabolic process;adiponectin-mediated signaling pathway;biological regulation;biosynthetic process;carboxylic acid metabolic process;catabolic process;cell surface receptor linked signaling pathway;cellular biosynthetic process;cellular catabolic process;cellular ketone metabolic process;cellu…	adenyl nucleotide binding;adenyl ribonucleotide binding;ATP binding;binding;catalytic activity;fatty acid ligase activity;ligase activity;ligase activity, forming carbon-sulfur bonds;long-chain fatty acid-CoA ligase activity;nucleotide binding;purine nucleotide binding;purine ribonucleoside triphosphate binding;purine ribonucleotide binding;ribonucleotide binding	cell part;cytoplasmic part;endoplasmic reticulum;endoplasmic reticulum membrane;endoplasmic reticulum part;integral to membrane;intracellular membrane-bounded organelle;intracellular organelle;intracellular organelle part;intracellular part;intrinsic to membrane;membrane;membrane part;membrane-bounded organelle;microbody;microbody membrane;microbody part;mitochondrial inner membrane;mitochondrial…	Adipocytokine signaling pathway;Fatty acid metabolism;Peroxisome;PPAR signaling pathway
P33176	P33176	Kinesin-1 heavy chain	KIF5B	5	5	8	109.68	0	0	0	0	0	0	0	0	0	1802100	1649700	0	NaN	NaN	NaN	NaN	NaN	NaN	NaN	NaN	NaN	20.7812	20.6538	NaN	biological regulation;cellular chemical homeostasis;cellular component disassembly;cellular component disassembly at cellular level;cellular component movement;cellular component organization;cellular component organization at cellular level;cellular component organization or biogenesis;cellular component organization or biogenesis at cellular level;cellular homeostasis;cellular ion homeostasis;c…	adenyl nucleotide binding;adenyl ribonucleotide binding;ATP binding;binding;catalytic activity;cytoskeletal protein binding;hydrolase activity;hydrolase activity, acting on acid anhydrides;hydrolase activity, acting on acid anhydrides, in phosphorus-containing anhydrides;microtubule binding;microtubule motor activity;motor activity;nucleoside-triphosphatase activity;nucleotide binding;protein bin…	cell part;cell projection;cell projection part;ciliary rootlet;cilium part;cytoplasmic part;cytoskeletal part;intracellular organelle part;intracellular part;kinesin complex;macromolecular complex;microtubule;microtubule associated complex;neuron projection;organelle;organelle part;perinuclear region of cytoplasm;protein complex;vesicle
P35241	P35241	Radixin	RDX	11	3	22.6	68.563	0	0	0	0	0	3324000	3400500	4286400	2351200	0	0	0	NaN	NaN	NaN	NaN	NaN	21.6645	21.6973	22.0313	21.165	NaN	NaN	NaN	actin filament capping;biological regulation;cellular component organization;cellular component organization or biogenesis;negative regulation of actin filament depolymerization;negative regulation of actin filament polymerization;negative regulation of biological process;negative regulation of cellular component organization;negative regulation of cellular process;negative regulation of cytoskel…		cell division site part;cell part;cleavage furrow;cytoplasm;cytoskeleton;extrinsic to membrane;intracellular non-membrane-bounded organelle;intracellular organelle;intracellular part;membrane;membrane part;non-membrane-bounded organelle;organelle;plasma membrane	Regulation of actin cytoskeleton
P35247	P35247	Pulmonary surfactant-associated protein D	SFTPD	8	8	34.1	37.728	0	3009400	0	83276000	86885000	73226000	23935000	30255000	9706400	18794000	13207000	11491000	NaN	21.521	NaN	26.3114	26.3726	26.1259	24.5126	24.8507	23.2105	24.1638	23.6548	23.454	anatomical structure development;anatomical structure homeostasis;biological regulation;cell chemotaxis;cell migration;cell motility;cellular component movement;cellular component organization;cellular component organization or biogenesis;cellular membrane organization;cellular metabolic process;cellular process;cellular response to chemical stimulus;cellular response to stimulus;chemical homeost…	binding;carbohydrate binding	cell part;collagen;cytoplasmic membrane-bounded vesicle;cytoplasmic part;cytoplasmic vesicle;endocytic vesicle;extracellular matrix part;extracellular region;extracellular region part;extracellular space;intracellular membrane-bounded organelle;intracellular organelle;intracellular part;lysosome;lytic vacuole;membrane-bounded organelle;membrane-bounded vesicle;organelle;vacuole;vesicle	Phagosome
P35555;P35556	P35555	Fibrillin-1	FBN1	13	13	6.8	312.3	0	0	0	0	0	0	4930400	4967000	6090300	0	0	0	NaN	NaN	NaN	NaN	NaN	NaN	22.2333	22.2439	22.5381	NaN	NaN	NaN	anatomical structure development;anatomical structure formation involved in morphogenesis;anatomical structure morphogenesis;appendage morphogenesis;biological regulation;bone trabecula formation;cellular component organization;cellular component organization at cellular level;cellular component organization or biogenesis;cellular component organization or biogenesis at cellular level;cellular pr…	binding;calcium ion binding;cation binding;extracellular matrix structural constituent;ion binding;metal ion binding;structural molecule activity	basement membrane;extracellular matrix part;extracellular region part;extracellular space;fibril;microfibril
P35579;REV__Q9UKV3	P35579	Myosin-9	MYH9	110	89	58	226.53	4518800	4109100	5005000	16991000	20398000	19797000	23129000	30242000	33543000	57749000	48166000	71455000	22.1075	21.9704	22.2549	24.0183	24.2819	24.2388	24.4632	24.85	24.9995	25.7833	25.5215	26.0905	actin cytoskeleton organization;actin cytoskeleton reorganization;actin filament-based movement;actin filament-based process;anatomical structure formation involved in morphogenesis;angiogenesis;axon guidance;biological adhesion;biological regulation;blood vessel endothelial cell migration;cell adhesion;cell cycle process;cell differentiation;cell migration;cell motility;cell projection organizat…	actin binding;actin filament binding;actin-dependent ATPase activity;adenyl nucleotide binding;adenyl ribonucleotide binding;ADP binding;ATP binding;ATPase activity;ATPase activity, coupled;binding;catalytic activity;cytoskeletal protein binding;hydrolase activity;hydrolase activity, acting on acid anhydrides;hydrolase activity, acting on acid anhydrides, in phosphorus-containing anhydrides;ident…	actin filament bundle;actomyosin;actomyosin contractile ring;adherens junction;anchoring junction;cell cortex part;cell division site part;cell junction;cell part;cell projection;cell-cell adherens junction;cell-cell junction;cleavage furrow;contractile ring;cortical cytoskeleton;cytoplasmic part;cytoskeletal part;cytoskeleton;cytosol;extracellular membrane-bounded organelle;extracellular organel…	Tight junction;Viral myocarditis
P35580	P35580	Myosin-10	MYH10	26	9	14.9	229	0	0	0	2804900	5272500	2514400	0	0	0	0	0	0	NaN	NaN	NaN	21.4195	22.3301	21.2618	NaN	NaN	NaN	NaN	NaN	NaN	actin filament-based movement;actin filament-based process;axon guidance;biological regulation;cell cycle cytokinesis;cell cycle process;cellular component movement;cellular process;chemotaxis;cytokinesis;cytokinesis after mitosis;locomotion;regulation of anatomical structure morphogenesis;regulation of biological process;regulation of biological quality;regulation of cell morphogenesis;regulatio…	actin binding;actin filament binding;actin-dependent ATPase activity;adenyl nucleotide binding;adenyl ribonucleotide binding;ADP binding;ATP binding;ATPase activity;ATPase activity, coupled;binding;catalytic activity;cytoskeletal protein binding;hydrolase activity;hydrolase activity, acting on acid anhydrides;hydrolase activity, acting on acid anhydrides, in phosphorus-containing anhydrides;micro…	actin filament bundle;actomyosin;cell cortex;cell division site part;cell part;cleavage furrow;cytoplasmic part;cytoskeletal part;intracellular organelle part;intracellular part;macromolecular complex;midbody;myosin complex;organelle part;protein complex;stress fiber	Tight junction;Viral myocarditis
P35749	P35749	Myosin-11	MYH11	21	8	13.1	227.34	0	0	0	1832400	1771100	1756400	2563900	2101500	0	0	0	0	NaN	NaN	NaN	20.8053	20.7562	20.7442	21.2899	21.003	NaN	NaN	NaN	NaN	actin cytoskeleton organization;actin filament-based process;anatomical structure development;anatomical structure formation involved in morphogenesis;axon guidance;cardiac muscle fiber development;cell development;cellular component assembly;cellular component assembly at cellular level;cellular component assembly involved in morphogenesis;cellular component organization;cellular component organ…	adenyl nucleotide binding;adenyl ribonucleotide binding;ATP binding;binding;catalytic activity;hydrolase activity;hydrolase activity, acting on acid anhydrides;hydrolase activity, acting on acid anhydrides, in phosphorus-containing anhydrides;motor activity;nucleoside-triphosphatase activity;nucleotide binding;purine nucleotide binding;purine ribonucleoside triphosphate binding;purine ribonucleot…	actin filament bundle;actomyosin;cell part;contractile fiber;contractile fiber part;cytoplasmic membrane-bounded vesicle;cytoplasmic part;cytoplasmic vesicle;cytoskeletal part;cytosol;intracellular membrane-bounded organelle;intracellular non-membrane-bounded organelle;intracellular organelle;intracellular organelle part;intracellular part;macromolecular complex;melanosome;membrane-bounded organe…	Tight junction;Viral myocarditis
P35998	P35998	26S protease regulatory subunit 7	PSMC2	6	6	16.2	48.633	0	0	0	1371100	0	0	0	0	0	5352600	3066400	2393800	NaN	NaN	NaN	20.3869	NaN	NaN	NaN	NaN	NaN	22.3518	21.5481	21.1909	anaphase-promoting complex-dependent proteasomal ubiquitin-dependent protein catabolic process;antigen processing and presentation;antigen processing and presentation of exogenous antigen;antigen processing and presentation of exogenous peptide antigen;antigen processing and presentation of exogenous peptide antigen via MHC class I;antigen processing and presentation of exogenous peptide antigen …	adenyl nucleotide binding;adenyl ribonucleotide binding;ATP binding;ATPase activity;binding;catalytic activity;hydrolase activity;hydrolase activity, acting on acid anhydrides;hydrolase activity, acting on acid anhydrides, in phosphorus-containing anhydrides;nucleoside-triphosphatase activity;nucleotide binding;purine nucleotide binding;purine ribonucleoside triphosphate binding;purine ribonucleo…	cell part;cytoplasmic mRNA processing body;cytoplasmic part;cytosol;intracellular membrane-bounded organelle;intracellular non-membrane-bounded organelle;intracellular organelle;intracellular organelle part;intracellular part;macromolecular complex;membrane-bounded organelle;mitochondrion;non-membrane-bounded organelle;nuclear part;nucleoplasm;organelle;organelle part;proteasome accessory complex…	Proteasome
P36578	P36578	60S ribosomal protein L4	RPL4	5	5	15.2	47.697	0	0	0	0	0	0	9997100	5818400	5404500	5520000	6370100	5409900	NaN	NaN	NaN	NaN	NaN	NaN	23.2531	22.4722	22.3657	22.3962	22.6029	22.3672	biosynthetic process;catabolic process;cellular biosynthetic process;cellular catabolic process;cellular component disassembly;cellular component disassembly at cellular level;cellular component organization;cellular component organization at cellular level;cellular component organization or biogenesis;cellular component organization or biogenesis at cellular level;cellular macromolecular complex…	binding;nucleic acid binding;RNA binding;structural constituent of ribosome;structural molecule activity	cell part;cytosolic large ribosomal subunit;intracellular non-membrane-bounded organelle;intracellular organelle;intracellular organelle part;intracellular part;large ribosomal subunit;macromolecular complex;non-membrane-bounded organelle;nuclear part;nucleolus;organelle;organelle part;ribonucleoprotein complex	Ribosome
P36871	P36871	Phosphoglucomutase-1	PGM1	4	4	16.5	61.448	0	0	0	0	0	0	0	0	0	6182900	5368400	5745500	NaN	NaN	NaN	NaN	NaN	NaN	NaN	NaN	NaN	22.5599	22.3561	22.454	alcohol biosynthetic process;alcohol catabolic process;alcohol metabolic process;biosynthetic process;carbohydrate biosynthetic process;carbohydrate catabolic process;carbohydrate metabolic process;catabolic process;cellular biosynthetic process;cellular carbohydrate biosynthetic process;cellular carbohydrate catabolic process;cellular carbohydrate metabolic process;cellular glucan metabolic proc…	binding;catalytic activity;cation binding;intramolecular transferase activity;intramolecular transferase activity, phosphotransferases;ion binding;isomerase activity;magnesium ion binding;metal ion binding;phosphoglucomutase activity	actin cytoskeleton;cell part;cytoplasmic part;cytoskeleton;cytosol;intracellular non-membrane-bounded organelle;intracellular organelle;intracellular part;non-membrane-bounded organelle;organelle	Amino sugar and nucleotide sugar metabolism;Galactose metabolism;Glycolysis / Gluconeogenesis;Pentose phosphate pathway;Purine metabolism;Starch and sucrose metabolism;Streptomycin biosynthesis
P37802	P37802	Transgelin-2	TAGLN2	6	6	45.7	22.391	0	0	3236300	1586100	1198200	1841900	2109100	3217300	5097000	3782300	2528100	3337000	NaN	NaN	21.6259	20.5971	20.1924	20.8128	21.0082	21.6174	22.2812	21.8508	21.2696	21.6701	anatomical structure development;developmental process;muscle organ development;muscle structure development;organ development
P37837	P37837	Transaldolase	TALDO1	2	2	7.1	37.54	0	0	0	0	0	0	0	4801400	4747800	0	0	0	NaN	NaN	NaN	NaN	NaN	NaN	NaN	22.195	22.1788	NaN	NaN	NaN	alcohol biosynthetic process;alcohol catabolic process;alcohol metabolic process;biosynthetic process;carbohydrate biosynthetic process;carbohydrate catabolic process;carbohydrate metabolic process;catabolic process;cellular aldehyde metabolic process;cellular biosynthetic process;cellular carbohydrate biosynthetic process;cellular carbohydrate catabolic process;cellular carbohydrate metabolic pr…	binding;carbohydrate binding;catalytic activity;monosaccharide binding;sedoheptulose-7-phosphate:D-glyceraldehyde-3-phosphate glyceronetransferase activity;sugar binding;transferase activity;transferase activity, transferring aldehyde or ketonic groups	cell part;cytoplasmic part;cytosol;intracellular membrane-bounded organelle;intracellular organelle;intracellular part;membrane-bounded organelle;organelle	Pentose phosphate pathway
P38606	P38606	V-type proton ATPase catalytic subunit A	ATP6V1A	4	4	9.1	68.303	0	0	0	0	0	0	0	0	0	4216500	4486800	0	NaN	NaN	NaN	NaN	NaN	NaN	NaN	NaN	NaN	22.0076	22.0973	NaN	ATP hydrolysis coupled proton transport;biological regulation;cation homeostasis;cation transport;cell surface receptor linked signaling pathway;cellular cation homeostasis;cellular chemical homeostasis;cellular component organization;cellular component organization at cellular level;cellular component organization or biogenesis;cellular component organization or biogenesis at cellular level;cell…	active transmembrane transporter activity;adenyl nucleotide binding;adenyl ribonucleotide binding;ATP binding;ATPase activity;ATPase activity, coupled;ATPase activity, coupled to movement of substances;ATPase activity, coupled to transmembrane movement of ions;ATPase activity, coupled to transmembrane movement of substances;binding;catalytic activity;cation transmembrane transporter activity;cati…	apical plasma membrane;cell part;cell projection;cytoplasmic part;cytosol;integral to membrane;integral to plasma membrane;intracellular membrane-bounded organelle;intracellular organelle;intracellular part;intrinsic to membrane;intrinsic to plasma membrane;macromolecular complex;membrane part;membrane-bounded organelle;microvillus;mitochondrion;organelle;plasma membrane part;protein complex;prot…	Collecting duct acid secretion;Epithelial cell signaling in Helicobacter pylori infection;Oxidative phosphorylation;Phagosome;Rheumatoid arthritis;Vibrio cholerae infection
P39023	P39023	60S ribosomal protein L3	RPL3	2	2	5.2	46.108	0	0	0	0	0	0	0	0	0	1262600	0	1311300	NaN	NaN	NaN	NaN	NaN	NaN	NaN	NaN	NaN	20.268	NaN	20.3226	biosynthetic process;catabolic process;cellular biosynthetic process;cellular catabolic process;cellular component disassembly;cellular component disassembly at cellular level;cellular component organization;cellular component organization at cellular level;cellular component organization or biogenesis;cellular component organization or biogenesis at cellular level;cellular macromolecular complex…	binding;nucleic acid binding;RNA binding;structural constituent of ribosome;structural molecule activity	cell part;cytosolic large ribosomal subunit;intracellular non-membrane-bounded organelle;intracellular organelle;intracellular organelle part;intracellular part;large ribosomal subunit;macromolecular complex;non-membrane-bounded organelle;nuclear part;nucleolus;organelle;organelle part;ribonucleoprotein complex	Ribosome
P40121	P40121	Macrophage-capping protein	CAPG	3	3	14.4	38.498	5013100	4624200	0	0	0	0	0	7082500	0	0	0	0	22.2573	22.1408	NaN	NaN	NaN	NaN	NaN	22.7558	NaN	NaN	NaN	NaN	actin filament capping;barbed-end actin filament capping;biological regulation;cell projection assembly;cell projection organization;cellular component assembly;cellular component assembly at cellular level;cellular component organization;cellular component organization at cellular level;cellular component organization or biogenesis;cellular component organization or biogenesis at cellular level;…		cell part;cytoplasm;cytoplasmic membrane-bounded vesicle;cytoplasmic part;cytoplasmic vesicle;cytoskeletal part;F-actin capping protein complex;intracellular membrane-bounded organelle;intracellular non-membrane-bounded organelle;intracellular organelle;intracellular organelle part;intracellular part;macromolecular complex;melanosome;membrane;membrane-bounded organelle;membrane-bounded vesicle;no…
P40227	P40227	T-complex protein 1 subunit zeta	CCT6A	6	6	18.1	58.024	0	0	0	0	0	0	0	0	0	2354600	2760000	0	NaN	NaN	NaN	NaN	NaN	NaN	NaN	NaN	NaN	21.1671	21.3962	NaN	cellular macromolecule metabolic process;cellular metabolic process;cellular process;cellular protein metabolic process;'de novo' posttranslational protein folding;'de novo' protein folding;macromolecule metabolic process;metabolic process;primary metabolic process;protein folding;protein metabolic process	adenyl nucleotide binding;adenyl ribonucleotide binding;ATP binding;binding;nucleotide binding;protein binding;purine nucleotide binding;purine ribonucleoside triphosphate binding;purine ribonucleotide binding;ribonucleotide binding;unfolded protein binding	cell part;chaperonin-containing T-complex;cytoplasmic part;cytoskeletal part;cytosol;cytosolic part;intracellular organelle part;intracellular part;macromolecular complex;microtubule;organelle part;protein complex
P40261	P40261	Nicotinamide N-methyltransferase	NNMT	4	4	28	29.574	0	0	0	0	0	0	0	0	0	3213900	3432000	2629200	NaN	NaN	NaN	NaN	NaN	NaN	NaN	NaN	NaN	21.6159	21.7106	21.3262	anatomical structure morphogenesis;cellular metabolic process;cellular process;developmental process;metabolic process;organ morphogenesis;organ regeneration;regeneration;response to chemical stimulus;response to drug;response to endogenous stimulus;response to organic nitrogen;response to organic substance;response to stimulus;small molecule metabolic process;xenobiotic metabolic process	catalytic activity;methyltransferase activity;nicotinamide N-methyltransferase activity;N-methyltransferase activity;S-adenosylmethionine-dependent methyltransferase activity;transferase activity;transferase activity, transferring one-carbon groups	cell part;cytoplasmic part;cytosol;intracellular part	Nicotinate and nicotinamide metabolism
P40763	P40763	Signal transducer and activator of transcription 3	STAT3	3	3	8.8	88.067	0	0	0	0	0	0	0	0	0	2314800	2383400	2454500	NaN	NaN	NaN	NaN	NaN	NaN	NaN	NaN	NaN	21.1425	21.1846	21.227	acute inflammatory response;acute-phase response;astrocyte differentiation;behavior;biological regulation;carbohydrate homeostasis;cell differentiation;cell proliferation;cell surface receptor linked signaling pathway;cellular component movement;cellular developmental process;cellular metabolic process;cellular process;cellular response to chemical stimulus;cellular response to cytokine stimulus;…	binding;calcium ion binding;cation binding;DNA binding;enzyme binding;ion binding;kinase binding;ligand-dependent nuclear receptor activity;metal ion binding;molecular transducer activity;nucleic acid binding;protein binding;protein dimerization activity;protein kinase binding;receptor activity;regulatory region DNA binding;regulatory region nucleic acid binding;sequence-specific DNA binding;sign…	cell part;cytoplasmic part;cytosol;intracellular organelle part;intracellular part;membrane;nuclear part;nucleoplasm;organelle part;plasma membrane	Acute myeloid leukemia;Adipocytokine signaling pathway;Chemokine signaling pathway;Hepatitis C;Jak-STAT signaling pathway;ko05152;Measles;Pancreatic cancer;Pathways in cancer;Toxoplasmosis
P40925	P40925	Malate dehydrogenase, cytoplasmic	MDH1	9	9	38.9	36.426	9124500	5096100	8119100	6295500	3344600	3790400	2921600	7750500	3682800	13420000	16143000	7480900	23.1213	22.281	22.9529	22.5859	21.6734	21.8539	21.4783	22.8859	21.8124	23.6779	23.9444	22.8348	acetyl-CoA catabolic process;acetyl-CoA metabolic process;alcohol biosynthetic process;alcohol metabolic process;biosynthetic process;carbohydrate biosynthetic process;carbohydrate metabolic process;carboxylic acid metabolic process;catabolic process;cellular biosynthetic process;cellular carbohydrate biosynthetic process;cellular carbohydrate metabolic process;cellular catabolic process;cellular…	catalytic activity;diiodophenylpyruvate reductase activity;L-malate dehydrogenase activity;malate dehydrogenase activity;malic enzyme activity;oxidoreductase activity;oxidoreductase activity, acting on CH-OH group of donors;oxidoreductase activity, acting on the CH-OH group of donors, NAD or NADP as acceptor	cell part;centrosome;cytoplasmic part;cytoskeletal part;cytosol;intracellular non-membrane-bounded organelle;intracellular organelle;intracellular organelle part;intracellular part;microtubule organizing center;non-membrane-bounded organelle;organelle;organelle part	Carbon fixation in photosynthetic organisms;Citrate cycle (TCA cycle);Glyoxylate and dicarboxylate metabolism;Proximal tubule bicarbonate reclamation;Pyruvate metabolism
P41252	P41252	Isoleucine--tRNA ligase, cytoplasmic	IARS	7	7	9.8	144.5	0	0	0	0	0	0	0	0	0	1921900	1779200	1847200	NaN	NaN	NaN	NaN	NaN	NaN	NaN	NaN	NaN	20.8741	20.7628	20.8169	amine metabolic process;amino acid activation;biological regulation;carboxylic acid metabolic process;cellular amine metabolic process;cellular amino acid metabolic process;cellular ketone metabolic process;cellular macromolecule metabolic process;cellular metabolic process;cellular nitrogen compound metabolic process;cellular process;isoleucyl-tRNA aminoacylation;macromolecule metabolic process;…	adenyl nucleotide binding;adenyl ribonucleotide binding;aminoacyl-tRNA editing activity;aminoacyl-tRNA ligase activity;ATP binding;binding;carboxylic ester hydrolase activity;catalytic activity;hydrolase activity;hydrolase activity, acting on ester bonds;isoleucine-tRNA ligase activity;ligase activity;ligase activity, forming aminoacyl-tRNA and related compounds;ligase activity, forming carbon-ox…	cell part;cytoplasmic part;cytosol;intracellular membrane-bounded organelle;intracellular organelle;intracellular part;membrane-bounded organelle;nucleus;organelle	Aminoacyl-tRNA biosynthesis;Valine, leucine and isoleucine biosynthesis
P42224	P42224	Signal transducer and activator of transcription 1-alpha/beta	STAT1	4	4	9.5	87.334	0	0	0	0	0	0	0	0	0	3165800	2824500	0	NaN	NaN	NaN	NaN	NaN	NaN	NaN	NaN	NaN	21.5941	21.4296	NaN	anatomical structure development;biological regulation;blood circulation;cell differentiation;cell differentiation involved in kidney development;cell differentiation involved in metanephros development;cell proliferation;cell proliferation involved in kidney development;cell proliferation involved in metanephros development;cell surface receptor linked signaling pathway;cellular developmental pr…	binding;calcium ion binding;cation binding;core promoter binding;core promoter proximal region DNA binding;core promoter proximal region sequence-specific DNA binding;core promoter sequence-specific DNA binding;DNA binding;double-stranded DNA binding;identical protein binding;ion binding;metal ion binding;molecular transducer activity;nucleic acid binding;nucleic acid binding transcription factor…	axon;cell part;cell projection;chromatin;chromosomal part;cytoplasmic part;cytosol;dendrite;intracellular non-membrane-bounded organelle;intracellular organelle;intracellular organelle part;intracellular part;neuron projection;non-membrane-bounded organelle;nuclear chromatin;nuclear chromosome part;nuclear part;nucleolus;nucleoplasm;organelle;organelle part	Chemokine signaling pathway;Hepatitis C;Jak-STAT signaling pathway;ko05152;Leishmaniasis;Measles;Osteoclast differentiation;Pancreatic cancer;Pathways in cancer;Toll-like receptor signaling pathway;Toxoplasmosis
P43034	P43034	Platelet-activating factor acetylhydrolase IB subunit alpha	PAFAH1B1	6	6	22.7	46.637	0	0	0	0	0	4024900	4619300	3174700	4070600	3188300	3538000	3374300	NaN	NaN	NaN	NaN	NaN	21.9405	22.1392	21.5982	21.9568	21.6044	21.7545	21.6862	acrosome assembly;actin cytoskeleton organization;actin filament-based process;adult behavior;adult locomotory behavior;alcohol metabolic process;ameboidal cell migration;amine metabolic process;anatomical structure development;anatomical structure formation involved in morphogenesis;anatomical structure morphogenesis;axon cargo transport;axonogenesis;behavior;biological regulation;brain morphoge…	binding;carbohydrate binding;cytoskeletal protein binding;dynactin binding;dynein binding;enzyme binding;glycosaminoglycan binding;heparin binding;identical protein binding;microtubule binding;pattern binding;phospholipase binding;phosphoprotein binding;polysaccharide binding;protein binding;protein dimerization activity;protein homodimerization activity;tubulin binding	astral microtubule;cell body;cell cortex;cell leading edge;cell part;cell projection;cell projection part;centrosome;chromosomal part;cilium;cytoplasmic microtubule;cytoplasmic part;cytoskeletal part;cytosol;envelope;growth cone;intracellular non-membrane-bounded organelle;intracellular organelle;intracellular organelle part;intracellular part;kinesin complex;kinetochore;macromolecular complex;me…	Ether lipid metabolism
P43353;P48448	P43353	Aldehyde dehydrogenase family 3 member B1	ALDH3B1	12	11	31.2	51.839	10744000	0	0	34368000	22427000	19721000	28512000	30924000	25054000	7523400	7051600	16009000	23.357	NaN	NaN	25.0346	24.4187	24.2332	24.7651	24.8822	24.5785	22.843	22.7495	23.9324	alcohol catabolic process;alcohol metabolic process;aldehyde catabolic process;catabolic process;cellular aldehyde metabolic process;cellular catabolic process;cellular metabolic process;cellular process;cellular response to chemical stimulus;cellular response to oxidative stress;cellular response to stimulus;cellular response to stress;ethanol catabolic process;ethanol metabolic process;lipid me…	3-chloroallyl aldehyde dehydrogenase activity;aldehyde dehydrogenase [NAD(P)+] activity;catalytic activity;oxidoreductase activity;oxidoreductase activity, acting on the aldehyde or oxo group of donors;oxidoreductase activity, acting on the aldehyde or oxo group of donors, NAD or NADP as acceptor	cell part;cytoplasm;intracellular part	beta-Alanine metabolism;Drug metabolism - cytochrome P450;Glycolysis / Gluconeogenesis;Histidine metabolism;Metabolism of xenobiotics by cytochrome P450;Phenylalanine metabolism;Tyrosine metabolism
P43490	P43490	Nicotinamide phosphoribosyltransferase	NAMPT	16	16	48.1	55.52	2032400	0	0	0	0	0	0	1885100	1780100	52937000	11370000	8703600	20.9548	NaN	NaN	NaN	NaN	NaN	NaN	20.8462	20.7635	25.6578	23.4387	23.0532	alkaloid metabolic process;biological regulation;biosynthetic process;cell communication;cell-cell signaling;cellular amide metabolic process;cellular biosynthetic process;cellular metabolic process;cellular nitrogen compound biosynthetic process;cellular nitrogen compound metabolic process;cellular process;cellular response to stimulus;coenzyme biosynthetic process;coenzyme metabolic process;cof…	binding;catalytic activity;cytokine activity;nicotinamide phosphoribosyltransferase activity;nicotinate phosphoribosyltransferase activity;nicotinate-nucleotide diphosphorylase (carboxylating) activity;protein binding;receptor binding;transferase activity;transferase activity, transferring glycosyl groups;transferase activity, transferring pentosyl groups	cell part;cytoplasmic part;cytosol;intracellular part	Nicotinate and nicotinamide metabolism
P43652	P43652	Afamin	AFM	11	11	20.2	69.068	0	0	0	90473000	92650000	109080000	0	0	0	0	0	0	NaN	NaN	NaN	26.431	26.4653	26.7008	NaN	NaN	NaN	NaN	NaN	NaN	establishment of localization;transport;vitamin transport	binding;vitamin binding;vitamin E binding	extracellular region part;extracellular space
P43686	P43686	26S protease regulatory subunit 6B	PSMC4	7	7	35.2	47.366	0	0	0	0	0	0	0	0	0	4219800	2365100	0	NaN	NaN	NaN	NaN	NaN	NaN	NaN	NaN	NaN	22.0087	21.1735	NaN	anaphase-promoting complex-dependent proteasomal ubiquitin-dependent protein catabolic process;anatomical structure development;antigen processing and presentation;antigen processing and presentation of exogenous antigen;antigen processing and presentation of exogenous peptide antigen;antigen processing and presentation of exogenous peptide antigen via MHC class I;antigen processing and presentat…	adenyl nucleotide binding;adenyl ribonucleotide binding;ATP binding;ATPase activity;binding;catalytic activity;hydrolase activity;hydrolase activity, acting on acid anhydrides;hydrolase activity, acting on acid anhydrides, in phosphorus-containing anhydrides;nucleoside-triphosphatase activity;nucleotide binding;purine nucleotide binding;purine ribonucleoside triphosphate binding;purine ribonucleo…	cell part;cytoplasmic part;cytosol;intracellular membrane-bounded organelle;intracellular organelle;intracellular organelle part;intracellular part;macromolecular complex;membrane-bounded organelle;mitochondrion;nuclear part;nucleoplasm;organelle;organelle part;proteasome accessory complex;protein complex	Proteasome
P46781	P46781	40S ribosomal protein S9	RPS9	4	4	20.1	22.591	0	0	0	0	0	0	10694000	10148000	7551000	2699500	2777600	2450600	NaN	NaN	NaN	NaN	NaN	NaN	23.3503	23.2747	22.8482	21.3643	21.4054	21.2247	biological regulation;biosynthetic process;catabolic process;cellular biosynthetic process;cellular catabolic process;cellular component disassembly;cellular component disassembly at cellular level;cellular component organization;cellular component organization at cellular level;cellular component organization or biogenesis;cellular component organization or biogenesis at cellular level;cellular …	binding;nucleic acid binding;RNA binding;rRNA binding;structural constituent of ribosome;structural molecule activity;translation regulator activity	cell part;cytosolic small ribosomal subunit;intracellular non-membrane-bounded organelle;intracellular organelle;intracellular organelle part;intracellular part;macromolecular complex;non-membrane-bounded organelle;nuclear part;nucleolus;organelle;organelle part;ribonucleoprotein complex;small ribosomal subunit	Ribosome
P46940	P46940	Ras GTPase-activating-like protein IQGAP1	IQGAP1	18	18	18.6	189.25	2620400	995770	0	3797100	5207800	3473300	7150100	5516800	12406000	3463800	1990000	5706200	21.3214	19.9255	NaN	21.8565	22.3122	21.7279	22.7695	22.3954	23.5645	21.7239	20.9243	22.4441	anatomical structure development;biological regulation;cell development;cellular developmental process;cellular metabolic process;cellular process;cellular response to calcium ion;cellular response to chemical stimulus;cellular response to inorganic substance;cellular response to metal ion;cellular response to stimulus;developmental process;energy derivation by oxidation of organic compounds;ener…	binding;calcium ion binding;calmodulin binding;cation binding;enzyme activator activity;enzyme inhibitor activity;enzyme regulator activity;GTPase activator activity;GTPase inhibitor activity;GTPase regulator activity;ion binding;metal ion binding;nucleoside-triphosphatase regulator activity;protein binding;Ras GTPase activator activity;small GTPase regulator activity	actin filament;cell leading edge;cell part;cell projection;cytoplasm;cytoskeletal part;intracellular membrane-bounded organelle;intracellular organelle;intracellular organelle part;intracellular part;lateral plasma membrane;macromolecular complex;membrane;membrane part;membrane-bounded organelle;microtubule;midbody;neuron projection;nucleus;organelle;organelle part;plasma membrane;plasma membrane…	Regulation of actin cytoskeleton
P47756	P47756	F-actin-capping protein subunit beta	CAPZB	2	2	13.7	31.35	0	0	0	0	264350	340090	288960	315080	459380	252420	255960	1352100	NaN	NaN	NaN	NaN	18.0121	18.3756	18.1405	18.2654	18.8093	17.9455	17.9656	20.3668	actin cytoskeleton organization;actin filament capping;actin filament-based process;biological regulation;blood coagulation;cell projection assembly;cell projection organization;cellular component assembly;cellular component assembly at cellular level;cellular component movement;cellular component organization;cellular component organization at cellular level;cellular component organization or bi…	actin binding;binding;cytoskeletal protein binding;protein binding	cell cortex part;cell part;cell projection;contractile fiber part;cortical cytoskeleton;cytoplasmic part;cytoskeletal part;cytoskeleton;cytosol;F-actin capping protein complex;intracellular non-membrane-bounded organelle;intracellular organelle;intracellular organelle part;intracellular part;lamellipodium;macromolecular complex;membrane;non-membrane-bounded organelle;organelle;organelle part;prot…
P47897	P47897	Glutamine--tRNA ligase	QARS	5	5	11	87.798	0	0	0	0	0	0	0	0	0	2436600	2227700	2046100	NaN	NaN	NaN	NaN	NaN	NaN	NaN	NaN	NaN	21.2164	21.0871	20.9644	amine metabolic process;amino acid activation;carboxylic acid metabolic process;cellular amine metabolic process;cellular amino acid metabolic process;cellular ketone metabolic process;cellular macromolecule metabolic process;cellular metabolic process;cellular nitrogen compound metabolic process;cellular process;glutaminyl-tRNA aminoacylation;macromolecule metabolic process;metabolic process;ncR…	adenyl nucleotide binding;adenyl ribonucleotide binding;aminoacyl-tRNA ligase activity;ATP binding;binding;catalytic activity;glutamine-tRNA ligase activity;ligase activity;ligase activity, forming aminoacyl-tRNA and related compounds;ligase activity, forming carbon-oxygen bonds;nucleotide binding;purine nucleotide binding;purine ribonucleoside triphosphate binding;purine ribonucleotide binding;r…	cell part;cytoplasmic part;cytosol;intracellular organelle lumen;intracellular organelle part;intracellular part;membrane-enclosed lumen;mitochondrial matrix;mitochondrial part;organelle lumen;organelle part	Aminoacyl-tRNA biosynthesis
[truncated: 234 more rows]

## Sheet: ttest_asthma_vs_normal
Protein IDs	Majority protein IDs	Protein names	Gene names	Significant MTS15_vs_MTS16	-LOG(P-value) MTS15_vs_MTS16	Difference MTS15_vs_MTS16	Peptides	Unique peptides	Sequence coverage [%]	Mol. weight [kDa]	LFQ intensity COPD34-1	LFQ intensity COPD34-2	LFQ intensity COPD34-3	LFQ intensity COPD53-1	LFQ intensity COPD53-2	LFQ intensity COPD53-3	LFQ intensity MTS15-1	LFQ intensity MTS15-2	LFQ intensity MTS15-3	LFQ intensity MTS16-1	LFQ intensity MTS16-2	LFQ intensity MTS16-3	GOBP name	GOMF name	GOCC name	KEGG name
[truncated: 565 more rows]

## Sheet: ttest_COPDIV_vs_normal
Protein IDs	Majority protein IDs	Protein names	Gene names	Significant COPD53_vs_MTS16	-LOG(P-value) COPD53_vs_MTS16	Difference COPD53_vs_MTS16	Peptides	Unique peptides	Sequence coverage [%]	Mol. weight [kDa]	LFQ intensity COPD34-1	LFQ intensity COPD34-2	LFQ intensity COPD34-3	LFQ intensity COPD53-1	LFQ intensity COPD53-2	LFQ intensity COPD53-3	LFQ intensity MTS15-1	LFQ intensity MTS15-2	LFQ intensity MTS15-3	LFQ intensity MTS16-1	LFQ intensity MTS16-2	LFQ intensity MTS16-3	GOBP name	GOMF name	GOCC name	KEGG name
[truncated: 565 more rows]

[truncated: 1 more sheets: ttest_COPDItoIII_vs_normal]
