# Supplementary material for: HSP70 is a chaperone for IL-33 activity in chronic airway disease
Source: JCI Insight. 2025 Jun 24;10(15):e193640. doi: 10.1172/jci.insight.193640 (PMC12333954; doi:10.1172/jci.insight.193640)
Supplement: Supporting data values [file jciinsight-10-193640-s069.xlsx]

## Sheet: Fig 2
2A				2C				2D
IL-33Δ34	IL-33Δ34(C228S)	IL-33Δ34(SX4)		Control	HSP70 KD	HSC70 KD		DMSO	Pifithrin
222.91	65.02	58.82		670	343.33	270		29.64	12.753
334.37		52.63		676.67	260	370		27.424	15.914
359.13	120.74	68.11		630	183.33	426.67		39.13	24.398
356.04	123.84	43.34		690	313.33	363.33		37.641	15.994
356.04	136.22	139.32		710	263.33			40.16	19.56
								39.695	27.072
				Control	HSP70 KD	HSC70 KD		37.14	26.924
2B				2480	1570	1006.67		41.94	34.587
				2303.33	1953.33	1563.33
U937	U937	U937		2123.33	2056.67	1686.67
0	1300	0		2206.67	1733.33	1690		Control	Gefitnib
0	1216.67	0		2150	1840			43.75	26.776
0	900	0						38.413	13.725
0	1200	0		Control	HSP70 KD	HSC70 KD		27.419	19.883
0	1166.67	0		27.02	12.96	26.82		33.882	16.993
0	1083.33	0		29.38	13.31	23.67		22.615	21.591
50	1050	4.545		29.67	12.64	25.3		30.462	20
				31.27	10.58	21.5		34.228	20.213
				33.02	13.69
								Control	Baf A	Rapamycin
								21.41	37.73	11.82
								19.93	25.77	9.35
								24.03	34.57	14.42
								25.84	33.59	8.02
								23.55	30.81	9.14
								23.26	34.41	8.47

## Sheet: Fig 3
3B						3C			3D
Control	o-IL-33Δ34	+ HSP70	+ DMSO	+ GW4869		control	GW4869		WT	K573Q	K589Q
0.044	0.127	0.273	0.116	0.076		16.64	4.99		47.5	20.52	39.1
0.044	0.155	0.265	0.116	0.09		9.52	3.05		45.25	21.39	26.04
0.043	0.163	0.291	0.115	0.085		8	1.86		46.63	27.34	33.02
0.043	0.171	0.265	0.11	0.084		8.53	2.7		45.75	25.97	28.19
0.043	0.16	0.29		0.08		12.64	2.03		46.6	32.59	36.75
0.05	0.166	0.305		0.079		11.54	1.68		47.7	39.73	30.79
0.043	0.146	0.313		0.087		16.01	2.86		41.46	37.87	33.71
0.045	0.17	0.296		0.07		12.48	1.27		35.42	29.71	34.42
Control	r-IL-33Δ34	+ HSP70	+ DMSO	+ GW4869		control	GW4869
0.044	0.383	0.272	0.433	0.088		5.74	9.43		WT	K573Q	K589Q
0.044	0.42	0.294	0.417	0.085		5.18	7.36		35.24	17.03	23.26
0.043	0.42	0.278	0.437	0.102		5.17	7.87		34.58	13.86	14.5
0.043	0.415	0.275	0.399	0.104		4.37	8.45		38.44	16.88	16.99
0.043	0.402	0.271	0.41	0.099		4.52	6.66		32.85	14.51	13.09
0.05	0.394	0.278	0.39	0.105		6.18	8.13		33.33	20.08	18.97
0.043	0.431	0.231	0.391	0.087		6.24	7.53		31.12	20.8	16.63
0.045	0.309	0.266	0.323	0.099		6.31	11.7		27.18	20.48	15.93
									21.56	17.49	17.31

## Sheet: Fig 4
4A							4B
Control	r-IL-33Δ34	+ HSP70	ox-IL-33Δ34	+ HSP70			Control	r-IL-33Δ34	+ HSP70	o-IL-33Δ34	+ HSP70	HSP70
0.065	0.296	0.269	0.065	0.066			0.12	1.099	1.325	0.685	0.905	0.11
0.065	0.427	0.275	0.063	0.065			0.173	1.31		0.52	1.116	0.087
0.064	0.274	0.275	0.067	0.071			0.104	1.492	1.405	0.465	0.974	0.088
0.064	0.269	0.291	0.073	0.071			0.102	1.402	1.393	0.466	1.057	0.073
0.065	0.31	0.33	0.077	0.065			0.1	1.414	1.403	0.379	1.008	0.073
0.064	0.309	0.315	0.065	0.067			0.053	1.545	1.302	0.406	0.988	0.068
0.064	0.332	0.33	0.064	0.068			0.077	1.291	1.29	0.455	0.951	0.07
0.067	0.279	0.311	0.065	0.066			0.084	1.723	1.58	0.444		0.087
Control	r-IL-33Δ34	+ HSP70	ox-IL-33Δ34	+ HSP70			Control	r-IL-33Δ34	+ HSP70	o-IL-33Δ34	+ HSP70	HSP70
0.099	0.264	0.234	0.566	0.37			0.21	0.552	0.598	0.826	0.276	0.703
0.099	0.275	0.225	0.543	0.331			0.201	0.499	0.671	0.58	0.674	0.769
0.095	0.266	0.217	0.585	0.341			0.22	0.495	0.832	0.547	0.362	0.913
0.098	0.27	0.222	0.589	0.381			0.208	0.407	0.934	0.489	0.325	0.952
0.099	0.264	0.224	0.554	0.345			0.2	0.413	0.807	0.713	0.308	0.989
0.108	0.273	0.231	0.583	0.359			0.2	0.482	0.888	0.818	0.685	0.988
0.114	0.286	0.226	0.559	0.354			0.201	0.566	0.907	0.772	0.635	0.813
0.118	0.302	0.239	0.611	0.39			0.21	0.374	0.994		0.68	0.769

## Sheet: Fig 5
5A
Nonsmoker	Smoker	COPD I-III	COPD IV	Asthma		Nonsmoker	Smoker	COPD I-III	COPD IV	Asthma		Nonsmoker	Smoker	COPD I-III	COPD IV	Asthma		Nonsmoker	Smoker	COPD I-III	COPD IV	Asthma
0.421367	0.169685	0.112255	2.41703	0.140838		1.42689	0.191197	1.27634	1.99683	1.98797		28.405	32.2782	35.6145	48.1776	47.6197		1.10523	0.716039	1.01624	1.92289	0.0873641
0.205978	0.142737	0.551872	1.33958	0.622869		0.358604	0.729944	1.62125	1.99683	2.48054		45.6872	61.4519	53.5338	36.7339	89.7225		0.0520899	1.18139	1.08966	3.19781	0.900292
0.288666	0.300387	0.343077	0.360623	0.324179		0.266168	3.31801	2.04221	0.236488	1.17645		26.4851	44.0471	39.0189	34.4972	12.0083		0.927237	0.285287	1.0864	1.3825
0.144288	0.403795	0.0891338	0.465707	0.465113		2.40767	0.286348	3.54345	0.533627	0.129078		27.7096	42.6596	43.1121	26.5161	34.0752		0.861335	1.18779	0.0371825	0.975805	0.858523
0.161953		0.248195	0.0300768	0.236168		1.47633	1.12955	1.38857	1.3714	0.526972		32.5358	75.5026	28.1429	38.8084	32.6616		0.903553	0.0235099	0.881043	1.24162	0.780815
	0.118279	0.219263	0.679905	1.46388		4.1366	0.120413	1.36026	1.57713	1.64336		73.1595	53.8367	24.4846	32.7484	41.7549			1.56638	0.850341	1.30975	0.605998
0.581816	0.253492	0.11501	1.15111			4.64574	2.98615	2.4505	2.16688	1.92887		37.59	34.7345	15.8194	37.2264			1.07024	0.857871	0.586394	0.924884
0.306317	0.0303164	0.319292	1.23419			1.12393	2.43348	0.00795755	0.394134			1.54803	22.58	69.4572	28.4819			1.012	0.49297	1.58906	0.842534
	0.407229	0.103488	0.436136			0.747306	0.741266	2.91273	0.326402				8.14627	31.0897	34.2312				1.29289	0.894747	1.55055
	0.434735	0.338708	1.60992				8.46071	1.00917	3.09397				23.852	47.2792	42.4984				1.93582	1.55194	1.36337
		0.0952838	0.318975				2.532	1.4713	1.63528					44.01	30.0418					1.2115	1.2176
		0.445065	0.50467					1.58865	1.66504					70.5474	34.6601					1.5251	1.40877
		0.246833	0.942539					3.05164	3.68586					25.7057	44.8271					0.0354215	1.59144
		0.299231	1.03214					0.236804	2.18604					18.3496	34.9967					0.0348284	1.40435
		0.0840823	1.36751					0.07854	5.23581					39.94	47.4091					1.12174	1.68191
		0.586946	0.383884					3.55478	8.82067					0.670823	37.1521					0.881687	1.7705
		0.355444	0.450765					1.6618	4.01194					22.8863	46.1529					1.13328	1.64127
			0.609723					2.02048	3.90964						43.9963						2.14915
			0.542396						1.91494						27.4276						1.06518
			1.14785						7.9132						56.9673						0.0806409
Nonsmoker	Smoker	COPD I-III	COPD IV	Asthma		Nonsmoker	Smoker	COPD I-III	COPD IV	Asthma		Nonsmoker	Smoker	COPD I-III	COPD IV	Asthma		Nonsmoker	Smoker	COPD I-III	COPD IV	Asthma
1.69555	0.258631	0.79976	3.78735	2.93659		1.03774	1.039e-08	1.40367	4.52462	0.0616212		2.3905	10.3153	51.0143	6.60577	31.7199		2.33063	0.598658	0.983353	1.49408	1.40202
0.842045	0.757198	0.790126	4.36168	0.386254		0.0798068	3.8395e-08	2.21222	3.6784	1.8544e-07		3.13505	7.30975	12.3918	9.82035	32.1344		0.684727	1.4122	0.726817	1.31368	3.58197
0.741563	1.75286	0.826663	0.332171	0.186155		0.854555	0.102032	1.48133	4.75927	3.9758e-07		0.355393	12.7651	4.30785	4.97424	31.568		1.24235	1.3951	0.451407	0.665663	0.0551426
0.579511	1.59821	2.28336	3.01112	4.08277		0.835012	1.95078	0.01058	4.12536	0.00036176		0.73169	1.47214	10.6447	5.79381	16.7794		1.59883	0.765378	1.10678	0.674531	0.923897
0.51502	3.90577	0.950421	3.48316	0.724395		1.3722e-08	0.00074739	1.23758	2.84043	1.6258e-08		2.66681	6.92012	7.9357	0.452578	18.6975		0.468952	0.371114	0.779572	0.798462	0.89508
1.71218	0.701281	1.14629	1.32769	2.64114		2.11035	1.31825	1.1749	2.18467	1.46571			17.7066	6.00812	0.875595	4.73278			1.05429	1.43472	1.02878	5.37899
0.925996	1.19144	0.0889477	3.34289			1.28265	2.03641	0.792995	3.58801			0.270546	32.5058	17.452				0.951936	1.1469	1.06454	1.86003
1.996	1.04463	1.58549	5.66261			0.505787	0.455527	1.0429e-07	2.7074			0.711206	0.875686	44.2701	0.021818			0.706686	0.835871	2.47113	1.64454
	2.88514	1.51693	1.73058				1.39295	1.2225e-08	3.14007				0.604808	2.68416	19.643				1.01272	0.800992	1.04066
	1.55488	1.5654	5.03709				2.63986	3.4788e-08	7.40294				5.48615	10.1457	1.68469				1.46374	1.23571	1.74001
		0.829668	3.2149					7.5286e-09	2.14377					3.82679	22.0568					0.899764	2.12354
		3.74764	1.89815					3.05622	1.96261					9.03394	2.84734					2.00724	1.64801
		0.19917	0.944125					6.7e-08	6.35327					15.9766	19.159					0.180834	1.99526
		1.05754	3.97112					7.7924e-08	3.43133					30.661	2.14603					0.333556	2.39651
		1.54431	6.06385					1.41697	2.53955					8.80759	24.271					1.1872	1.5153
		2.74638	2.62956					0.48397	3.54512					8.52591	22.8262					0.631109	1.30344
		1.04371	3.54792					3.05593	3.57014					2.98097	0.730756					0.779437	3.31038
			5.34453						4.54724						1.55712						1.64094
			1.73776						6.7059						6.21329						1.12021
			9.27513						11.4878						4.27336						0.272005

## Sheet: Fig 6
6A						6B						6C						6E
Nonsmoker	Smoker	COPD I-III	COPD IV	Asthma		Nonsmoker	Smoker	COPD I-III	COPD IV	Asthma		COPD 0	COPD I	COPD II	COPD III			Nonsmoker	Smoker	COPD I-III	COPD IV	Asthma
169.23	182.31	102.31	213.08	160.77		28.1354	16.25	26.4792	24.6875	23.4583		2338.84	1148.66	2933.93	1840.62			1.19895	1.50563	2.41568	0.412491	2.12201
104.62		103.85	240.77	134.62		22.5833	22.8333	18.8333	25.8958	27.1458		1923.66	1605.36	2283.48	2186.61			1.13794	0.288358	3.05588	0.815091	2.86068
126.92	115.38	193.85	226.15	168.46		20.0208	24.2292	21.7188	21.2188	17.0312		719.64	775	1397.77				0.530644	0.534074	2.81908	0.379202	1.55546
30.83	146.92	200.77	222.31	173.85		21.1034	22.2812	22.7188	22.1667	13.2917		2574.11	1342.41	2200.45	2020.53			1.65972	0.352632	2.60242	0.525139	5.33168
65.17	0	173.85	204.62	200		22.2917		10.1146	22.5938	30.3854		691.96	1370.09	1148.66	1771.43			3.38215	0.517022	3.50406	0.492822	3.64437
49.06	39.39	160	183.08	48.33		15.5862	19.2708	21.2083	18.5	27.4483		1868.3	2684.82	3681.25				1.48062	0.407485	4.0195	0.457714	0.51758
	40	133.85	135.38				22.2399	14.6562	20.0417			2380.36	2131.25	1951.34				2.43559	0.373501	4.61329	0.527421	0.37501
	19.61	210	126.15				20.4138	20.1667	19.875			525.89		622.77				0.716979	0.228288	3.01035	0.563414	0.4841
	32.11	213.08	219.23				22.6207	17.1458	28.8229			3736.61	0	1162.5				0.381655	0.249714	1.74967	0.729281
	44.67	215.38	137.69					23.9271	25.11			1051.79	775	2283.48				0.249358	0.506374	0.709441	0.468791
		0	179.23					24.2917	26.6695			1356.25	1051.79	1162.5					0.472197	0.179209	0.678195
		32.44	240					34.6146	16.4138			2394.2	456.7	1605.36						0.166881	0.475783
		214.62	207.69					22.9688	24.6897			1605.36	1134.82							0.440302	0.559597
		25.78	163.08					14.7198				830.36	2034.37	0						0.304534	0.614858
		36.06	107.69					22.6207				3625.89	1466.96	1439.29						0.318446	0.453604
		25.33	146.92					2.75862				2075.89	1051.79	567.41						0.196953	0.68062
			5.38									4193.3	2172.77	1231.7						0.633043	0.66666
			130									1314.73	1923.66	1979.02							0.689985
			51.67									968.75	2075.89	636.61							0.446097
			38.06									1342.41	1965.18	2325							0.400697
												1895.98	664.29	1342.41							0.298806
												2352.68	2366.52	1799.11							0.317288
												1937.5	2158.93	456.7
Nonsmoker	Smoker	COPD I-III	COPD IV	Asthma		Nonsmoker	Smoker	COPD I-III	COPD IV	Asthma		1550	2366.52	1494.64
309.231	270	316.154	260.769	267.692		0.0909852	0.0601852	0.0837541	0.0946718	0.0876317		2117.41	1370.09	3252.23				Nonsmoker	Smoker	COPD I-III	COPD IV	Asthma
300	267.692	339.231	302.308	316.154		0.0752778	0.0852969	0.0555178	0.107899	0.0858627		1370.09	1702.23	1176.34				1.17679	1.14465	1.5103	0.471957	3.30518
279.231	343.846	288.462	300	270		0.0716999	0.0704651	0.0752917	0.0747544	0.0630787		3072.32	1646.87	2933.93				0.600931	0.652344	2.95887	0.724301	3.69814
	214.615	228.462	200.769	263.077		0.0327772	0.103819	0.0994423	0.0923611	0.0505239		1120.98	2574.11	1134.82				0.685082	0.70496	1.57142	0.650585	3.17274
295.385	318.462	297.692	191.538	304.615		0.0754666		0.0339766	0.217569	0.0997501		2200.45	1328.57	1605.36				4.84857	0.38169	1.76333	0.672107	5.42841
295.385	297.692	320.769	221.538	103.846		0.0527658	0.0647341	0.0661171	0.116184	0.264317		2158.93		1965.18				1.94423	0.570034	1.86913	0.773294	2.15658
	258.462	353.077	207.692				0.0860474	0.0415101	0.135699			1356.25						1.22682	0.493759	2.99931	0.709371	0.645564
	300	286.154	260.769				0.068046	0.0704749	0.148491			1633.03						1.81831	0.45699	2.27175	0.753493	0.414325
	256.154	293.077	240				0.088309	0.0585028	0.27152			1633.03						0.686599	0.358942	2.67464	0.763894	0.593382
	279.231	244.615	283.846					0.0978151				1134.82						0.4325	0.340928	0.927393	0.701516
		258.462	240					0.0939856	0.177797			1674.55						0.330547	0.625884	0.698247	1.01681
		302.308	103.846					0.114501	0.109425			982.59							0.557005	0.561382	0.72988
		246.923	159.231					0.0930199	0.112619			3598.21								0.441685	0.775505
		267.692	147.692					0.0549879				2269.64								0.527951	0.730139
		295.385	133.846					0.0765805				1812.95								0.41509	1.00396
		198.462	106.154					0.0139				608.93								0.375493	0.953863
			0																	0.301018	0.868033
			150									1799.11								0.567761	0.797153
			150									2463.39									1.05237
			219.231									1300.89									0.650459
												775									0.608872
												733.48									0.621474
												1909.82									0.461896
												1370.09
												899.55						Nonsmoker	Smoker	COPD I-III	COPD IV	Asthma
												498.21						1.33201	1.33639	2.04837	0.398169	2.76873
												1245.54						0.698685	0.201807	4.12869	0.88273	3.83761
												1176.34						0.359389	0.835364	2.1059	0.56437	3.14515
												1674.55						5.42553	0.265175	1.95511	0.364068	10.2194
												1453.12						2.64582	0.46208	3.07011	0.647665	3.77912
												1979.02						1.07008	0.446959	5.47227	0.768589	0.559694
												2449.55						1.98234	0.327903	3.16828	0.717604	0.516054
												1992.86						0.901249	0.275475	3.32647	0.839981	0.439195
												1425.45						0.475501	0.327032	1.21983	0.744524
												1660.71						0.229117	0.548601	0.581652	0.287376
												1397.77							0.653507	0.369821	0.710607
												733.48								0.351783	0.443235
												2048.21								0.376852	0.774662
												2200.45								0.291841	0.863366
												1190.18								0.353443	0.877028
												954.91								0.299797	0.693933
												1107.14								0.449638	0.764786
												2338.84									0.827927
												1148.66									0.539757
												1785.27									0.449662
												968.75									0.583303
												2283.48									0.296931
												2311.16
												2546.43
												1536.16
												1882.14
												1425.45
												2421.87
												2491.07
												1024.11
												2408.03
												1107.14
												830.36
												415.18
												1550
												636.61
												2075.89
												2587.95
												1660.71
												1826.78
												705.8
												2352.68
												2255.8
												COPD 0	COPD 1	COPD 2	COPD 3
												24.52	17.83	49.03	0
												0	8.91	11.14	24.52
												15.6	0	0
												22.29	13.37	20.06	40
												8.91	8.91	0	140
												44.57	11.14	6.69
												64.63	26.74	0
												0		0
												22.29	0	11.14
												28.97	0	26.74
												0	0	0
												71.32	0	0
												0	70
												8.91	0	0
												142.64	0	140
												6.69	0	0
												73.55	55	0
												0	35	410
												0	25	205
												0	830	155
												11.14	50	30
												31.2	45	220
												0	325
												6.69	60	85
												22.29	0	10
												2.23	110	25
												44.57	255	65
												13.37	20	180
												11.14	35	305
												11.14		40
												0
												0
												0
												26.74
												8.91
												8.91
												11.14
												0
												22.29
												26.74
												90
												55
												0
												0
												0
												5
												155
												210
												280
												0
												30
												30
												60
												175
												0
												35
												80
												125
												860
												615
												125
												0
												30
												20
												175
												200
												380
												445
												245
												0
												20
												35
												445
												790
												85
												0
												30
												0
												165
												175
												190
												180
												320
												835
												280
												45
												0
												0
												55
												80
												60

## Sheet: Fig S1
S1A			S1B				S1C				S1D				S1E
control	HSP70 KD		DMSO	Pifithrin			DMSO	Pifithrin			Control	GGA			IL-33Δ34	IL-33Δ34(C208S)	IL-33Δ34(C228S)	IL-33Δ34(C232S)	IL-33Δ34(C259S)	IL-33Δ34(C208/259S)	IL-33Δ34(C228/232S)	IL-33Δ34(SX4)
0.254929	0.0156342		1696	606			5722	4752							222.91	281.73	65.02	204.33	297.21	216.72	55.73	58.82
			1646	796			6002	5002			700	3240			334.37	226.01		198.14	306.5	244.58	65.02	52.63
control	HSP70 KD		2556	1296			6532	5312			540	3240			359.13	303.41	120.74	266.25	411.76	436.53	65.02	68.11
1.31232	0.894448		2406	816			6392	5102			500	2100			356.04	424.15	123.84	269.35	321.98	173.37	27.86	43.34
			2816	996			7012	5092			570	2670			356.04	365.33	136.22	294.12	513.93	473.68	61.92	139.32
			2446	1346			6162	4972			580	2030
			2426	1546			6532	5742			730	2930
			2706	1986			6452	5742							IL-33Δ34	IL-33Δ34(C208S)	IL-33Δ34(C228S)	IL-33Δ34(C232S)	IL-33Δ34(C259S)	IL-33Δ34(C208/259S)	IL-33Δ34(C228/232S)	IL-33Δ34(SX4)
											Control	GGA			1239.25	1232.71	780.706	1312.17	1202.44	1494.5	673.377	1598.04
			Control	Gefitnib			Control	Gefitnib			3820	3660			1350.71	1033.2		1227.55	1355.52	1411.25	610.772	1899.04
			1540	490			3520	1830			3820	4760			1329.72	1175.96	797.211	1236.84	1323.52	1583.59	591.164	1626.93
			1210	280			3150	2040			3000	5060			1169.77	1165.98	689.199	1076.54	1116.1	1222.39	547.468	1706.74
			850	340			3100	1710			3760	5500			1176.3	956.833	662.364	1173.2	1294.98	1561.91	509.632	1698.14
			1030	260			3040	1530			3640	5700
			640	380			2830	1760			3640	5580
			990	340			3250	1700
			1020	380			2980	1880							IL-33Δ34	IL-33Δ34(C208S)	IL-33Δ34(C228S)	IL-33Δ34(C232S)	IL-33Δ34(C259S)	IL-33Δ34(C208/259S)	IL-33Δ34(C228/232S)	IL-33Δ34(SX4)
															17.99	22.85	8.33	15.57	24.72	14.5	8.28	3.68
															24.75	21.87		16.14	22.61	17.33	10.64	2.77
			Control	Baf A	Rapamycin		Control	Baf A	Rapamycin						27.01	25.8	15.15	21.53	31.11	27.57	11	4.19
			346.53	707.92	118.81		1618.81	1876.24	1074.26						30.44	36.38	17.97	25.02	28.85	14.18	5.09	2.54
			287.13	415.84	99.01		1440.6	1613.86	1004.95						30.27	38.18	20.57	25.07	39.69	30.33	12.15	8.2
			366.34	643.56	153.47		1524.76	1861.38	1059.41
			420.79	648.51	89.11		1628.71		1064.36				S1F
			361.39	826.73	89.11		1534.66		1603.96					PBS	Importazole	Ivermectin		PBS	Importazole	Ivermectin		PBS	Importazole	Ivermectin
			331.68	683.17	128.71		1425.74	1930.69	975.25					50.18	33.27	113.82		471.18	418.77	561.36		10.65	7.95	29.87
							1460.4	2683.17	1589.11					12.18	79.91	121.82		455.52	416.38	518.48		2.85	17.22	23.5
							1732.68	1985.15	1519.8					92.36	129	215.91		428.02	464.08	602.41		17.85	29.01	35.84
														65.36	62	172.45		517.36	444.67	548.79		14.31	18.49	31.42
														31.55	94.45	162.73		456.86	436.79	536.89		7.69	21.62	30.31
														45	106.73	219.91		410.38	472.39	544.08		8.03	22.59	40.42

## Sheet: Fig S2
S2A					S2B
Control	IL-33Δ34(SX4)	+ HSP70	+ GW4869		Control	o-IL-33Δ34	+ HSP70	r-IL-33Δ34	+ HSP70
0.044	0.174	0.156	0.048		0.044	0.123	0.322	0.143	0.293
0.044	0.162	0.143	0.045		0.044	0.124	0.328	0.138	0.282
0.043	0.175	0.145	0.045		0.043	0.108	0.265	0.125	0.249
0.043	0.152	0.147	0.047		0.043	0.128	0.281	0.124	0.259
0.043	0.174	0.14	0.046		0.043	0.126	0.284	0.127	0.278
0.05	0.169	0.147	0.046		0.05	0.128	0.278	0.119	0.264
0.043	0.155	0.142	0.046		0.043	0.113	0.276	0.127	0.253
0.045	0.154	0.115	0.045		0.045	0.116	0.257	0.117	0.271
S2C
								S2E
control	GW4869	GGA		control	GW4869	GGA
330.95	135.71	650		10.21	11.79	19.99		WT	K573Q	K589Q		WT	K573Q	K589Q
245.24	83.33	657.14		7.99	8.99	15.59		3266.67	788.89	1833.33		7.526	3.24	4.425
173.81	47.62	526.19		7.74	10.03	15.23		3122.22	888.89	1111.11		6.76	2.439	2.404
202.38	54.76	711.9		6.16	11.18	14.69		3455.56	1233.33	1544.44		8.049	3.171	2.474
188.1	47.62	707.14		5.84	8.28	16.2		2933.33	1111.11	1177.78		6.272	2.578	2.021
195.24	40.48	402.38		9.24	8.56	15.16		3044.44	1466.67	1633.33		6.481	3.659	3.206
311.9	54.76	380.95		8.78	7.99	14.19		3233.33	1955.56	1300		6.202	3.972	2.718
233.33	26.19	359.52		7.38	11.11	15.77		2455.56	1855.56	1333.33		4.774	3.833	2.509
								1888.89	1577.78	1411.11		3.554	3.206	2.822
S2D
								S2F
control	GW4869	GGA		control	GW4869	GGA			media	A549 lysate
1988.7	2718.6	1821.12		177.9	125.02	141.1			6.515	8.143
2576.79	2735.74	1913.82		154.18	122.22	147.45			6.515	11.401
2173.81	2560.99	1654.53		149.63	127.56	147.81			4.886	9.772
2373.5	2028.02	1856.29		140.89	132.29	137.95			8.143	9.772
1487.57	2341.74	1926.39		129.1	124.38	109.36			6.515	6.515
1692.57	2409.46	1423.77		149.7	105.31	112.62			6.515	8.143
1948.26	1915.72	1589.51		140.64	106.17	108.79			4.886	4.886
1869.69	2058.28	1413		117.03	94.96	104.63

## Sheet: Fig S3
S3A
Nonsmoker	Smoker	COPD I-III	COPD IV	Asthma		Nonsmoker	Smoker	COPD I-III	COPD IV	Asthma
0.260928	0.568235	1.62231	1.30003	2.67879		28.405	32.2782	35.6145	48.1776	47.6197
2.60679	1.59781	1.83843	1.48928	2.40008		45.6872	61.4519	53.5338	36.7339	89.7225
1.79614	0.920318	0.622217	2.01644	1.71304		26.4851	44.0471	39.0189	34.4972	12.0083
1.25268	0.468441	1.50377	1.35297	1.14602		27.7096	42.6596	43.1121	26.5161	34.0752
1.21429	0.843404	0.567976	0.279195	0.38058		32.5358	75.5026	28.1429	38.8084	32.6616
	1.29968	0.548527	1.87015	1.60567		73.1595	53.8367	24.4846	32.7484	41.7549
0.665508	1.62274	0.252448	1.91836			37.59	34.7345	15.8194	37.2264
0.808565	0.788364	3.7661	0.174627			1.54803	22.58	69.4572	28.4819
	1.15796	0.70668	1.7719				8.14627	31.0897	34.2312
	1.41487	1.1755	1.23424				23.852	47.2792	42.4984
		0.540434	1.15102					44.01	30.0418
		1.13254	2.12989					70.5474	34.6601
		0.724411	4.25678					25.7057	44.8271
		0.632597	6.12805					18.3496	34.9967
		1.24783	1.98213					39.94	47.4091
		1.38893	2.18529					0.670823	37.1521
		0.456682	1.37504					22.8863	46.1529
			1.30408						43.9963
			0.80689						27.4276
			0.69482						56.9673
Nonsmoker	Smoker	COPD I-III	COPD IV	Asthma		Nonsmoker	Smoker	COPD I-III	COPD IV	Asthma
0.966478	0.961675	0.992245	1.64854	0.57262		1.06203	0.527353	1.31809	0.915736	0.0811439
1.11738	1.01792	1.38602	1.94796	1.52439		0.089625	2.39527	0.807036	1.47788	2.96909
1.21668	0.373559	1.11804	1.34245	0.00109581		1.01695	0.00070559	0.907388	1.36558	4.5422e-05
0.756628	1.86191	0.168819	0.860188	0.989972		1.21728	2.35659	0.0157016	0.538569	0.29033
0.579443	0.685273	0.643273	1.50947	1.40827		0.68291	3.1365e-09	1.2174	0.566766	1.7551
	1.53858	1.50693	1.62997	0.704994			1.72587	3.94906	0.841599	2.64418
1.6955	0.938111	0.686932	0.672909			2.84983	1.81671	1.70867	0.653469
1.02386	1.21656	2.44692	0.806094			1.1138	1.29734	3.39162	0.84044
	1.26058	0.912432	0.699613				1.80951	0.746797	0.527053
		1.54749	1.13211				3.8278	1.38939	0.718117
		0.605831	0.724759					1.75374	0.880487
		4.29993	0.63029					1.22029	0.913177
		0.00403829	1.66154					7.409e-06	1.60115
		0.0444542	1.79313					1.0194e-09	2.79293
		1.27849	1.80311					2.40509	1.10304
		3.31136	2.02503					1.69641	2.51835
		1.27603	2.05523					1.13759	0.829719
			1.61483						1.60488
			1.46356						1.42734
			0.112083						0.0261896
S3B
IL33	HSC70		IL33	HSP90		IL33	SMPD3
2.41703	48.1776		2.41703	3.78735		2.41703	4.52462
1.33958	36.7339		1.33958	4.36168		1.33958	3.6784
0.360623	34.4972		0.360623	0.332171		0.360623	4.75927
0.465707	26.5161		0.465707	3.01112		0.465707	4.12536
0.0300768	38.8084		0.0300768	3.48316		0.0300768	2.84043
0.679905	32.7484		0.679905	1.32769		0.679905	2.18467
1.15111	37.2264		1.15111	3.34289		1.15111	3.58801
1.23419	28.4819		1.23419	5.66261		1.23419	2.7074
0.436136	34.2312		0.436136	1.73058		0.436136	3.14007
1.60992	42.4984		1.60992	5.03709		1.60992	7.40294
0.318975	30.0418		0.318975	3.2149		0.318975	2.14377
0.50467	34.6601		0.50467	1.89815		0.50467	1.96261
0.942539	44.8271		0.942539	0.944125		0.942539	6.35327
1.03214	34.9967		1.03214	3.97112		1.03214	3.43133
1.36751	47.4091		1.36751	6.06385		1.36751	2.53955
0.383884	37.1521		0.383884	2.62956		0.383884	3.54512
0.609723	43.9963		0.609723	5.34453		0.609723	4.54724
0.542396	27.4276		0.542396	1.73776		0.542396	6.7059
1.14785	56.9673		1.14785	9.27513		1.14785	11.4878
0.421367	28.405		0.421367	1.69555		0.421367	1.03774
0.205978	45.6872		0.205978	0.842045		0.205978	0.0798068
0.288666	26.4851		0.288666	0.741563		0.288666	0.854555
0.144288	27.7096		0.144288	0.579511		0.144288	0.835012
0.161953	32.5358		0.161953	0.51502		0.161953	1.3722e-08
1.0057	73.1595		1.0057	1.71218		1.0057	2.11035
0.581816	37.59		0.581816	0.925996		0.581816	1.28265
0.306317	1.54803		0.306317	1.996		0.306317	0.505787
0.169685	32.2782		0.169685	0.258631		0.169685	1.039e-08
0.142737	61.4519		0.142737	0.757198		0.142737	3.8395e-08
0.300387	44.0471		0.300387	1.75286		0.300387	0.102032
0.403795	42.6596		0.403795	1.59821		0.403795	1.95078
1.95472	75.5026		1.95472	3.90577		1.95472	0.00074739
0.118279	53.8367		0.118279	0.701281		0.118279	1.31825
0.253492	34.7345		0.253492	1.19144		0.253492	2.03641
0.0303164	22.58		0.0303164	1.04463		0.0303164	0.455527
0.407229	8.14627		0.407229	2.88514		0.407229	1.39295
0.434735	23.852		0.434735	1.55488		0.434735	2.63986
0.112255	35.6145		0.112255	0.79976		0.112255	1.40367
0.551872	53.5338		0.551872	0.790126		0.551872	2.21222
0.343077	39.0189		0.343077	0.826663		0.343077	1.48133
0.0891338	43.1121		0.0891338	2.28336		0.0891338	0.01058
0.248195	28.1429		0.248195	0.950421		0.248195	1.23758
0.219263	24.4846		0.219263	1.14629		0.219263	1.1749
0.11501	15.8194		0.11501	0.0889477		0.11501	0.792995
0.319292	69.4572		0.319292	1.58549		0.319292	1.0429e-07
0.103488	31.0897		0.103488	1.51693		0.103488	1.2225e-08
0.338708	47.2792		0.338708	1.5654		0.338708	3.4788e-08
0.0952838	44.01		0.0952838	0.829668		0.0952838	7.5286e-09
0.445065	70.5474		0.445065	3.74764		0.445065	3.05622
0.246833	25.7057		0.246833	0.19917		0.246833	6.7e-08
0.299231	18.3496		0.299231	1.05754		0.299231	7.7924e-08
0.0840823	39.94		0.0840823	1.54431		0.0840823	1.41697
0.586946	0.670823		0.586946	2.74638		0.586946	0.48397
0.355444	22.8863		0.355444	1.04371		0.355444	3.05593
0.140838	47.6197		0.140838	2.93659		0.140838	0.0616212
0.622869	89.7225		0.622869	0.386254		0.622869	1.8544e-07
0.324179	12.0083		0.324179	0.186155		0.324179	3.9758e-07
0.465113	34.0752		0.465113	4.08277		0.465113	0.00036176
0.236168	32.6616		0.236168	0.724395		0.236168	1.6258e-08
1.46388	41.7549		1.46388	2.64114		1.46388	1.46571

## Sheet: Fig S4
S4A
Nonsmoker	Smoker	COPD I-III	COPD IV	Asthma		Nonsmoker	Smoker	COPD I-III	COPD IV	Asthma
0.9	9.2	0.8	0	0		7.5	0	17.5	37.5	22.5
1.3	0	0	1	8.4		45	0	0	0	0
16.6	0	18.6	0	0		17.5	30	27.5	0	0
0	1.8	0	0	1.6		15	0	30	10	0
0	0	0.2	0	2		20		0	0	0
35.8	0	0	0.6	33.4		47.5	2.5	12.5	0	0
	8	0	0					0	0
	7	0	0				0	10	0
		8.8	0				0	0	10
	0.5	0	0				10	0	0
		0	0
		0	0					0	0
		0.4	0					0
		0	0					0
		7.1	0					7.5
			0					0
			0.3
			0.3
			1.7
S4B
Gold Stage 0	Gold Stage I	Gold Stage II	Gold Stage III		Gold Stage 0	Gold Stage I	Gold Stage II	Gold Stage III
140	26.67	306.67	83.33		1515.38	0	146.15	415.38
370	233.33	96.67	50		238.46	1253.85	376.92	1238.46
0	50	10	40		3784.62	630.77	607.69	601.5
160	76.67	50	100		1430.77	584.62	2184.62	932.33
113.33	116.67	33.33			1253.85	569.23	646.15
23.33	80	20			1215.38	707.69	1223.08
63.33	26.67	3.33			461.54	1515.38	692.31
33.33	10	0			2500	915.38	2461.54
43.33	26.67	0			1538.46	1130.77	623.08
20	63.33	33.33			192.31	923.08	92.31
80	350	6.67			2361.54	515.38	200
63.33	70	26.67			2984.62	1038.46	569.23
13.33	80	13.33			2215.38	1446.15	646.15
43.33	20	10			469.23	215.38	300
53.33	33.33	110			584.62	1561.54	1400
286.67	310	0			1453.85	253.85	4146.15
46.67	20	150			892.31	338.46	2946.15
33.33	60	66.67			1323.08	792.31	1954.89
20	116.67	10			1746.15	2538.46	812.03
143.33	16.67	110			1353.85	2469.23	0
156.67	10	50			815.38	1600	67.67
120	16.67	10			1823.08	1954.89	2338.35
10	63.33	13.33			776.92	1436.09	518.8
10	6.67	16.67			969.23	2225.56	195.49
70	36.67	50			607.69	1436.09	2390.98
46.67	16.67	56.67			1030.77	1766.92	135.34
223.33	63.33	176.67			992.31	481.2	263.16
46.67	63.33	86.67			1484.62	518.8	37.59
163.33		46.67			876.92		518.8
253.33					2269.23
70					1938.46
36.67					476.92
16.67					2707.69
6.67					1030.77
50					4100
36.67					1300
70					1953.85
163.33					3000
36.67					4292.31
56.67					415.38
20					500
66.67					615.38
50					692.31
10					1169.23
173.33					1100
3.33					2315.38
60					1869.23
16.67					446.15
113.33					1076.92
20					784.62
170					1892.31
200					1060.15
113.33					1781.95
243.33					2165.41
36.67					2007.52
116.67					654.14
66.67					1458.65
80					2443.61
33.33					736.84
93.33					609.02
3.33					2255.64
13.33					1804.51
36.67					2338.35
66.67					939.85
16.67					571.43
336.67					1699.25
40					1774.44
16.67					1037.59
36.67					345.86
83.33					1541.35
73.33					451.13
50					2834.59
183.33					2007.52
30					360.9
130					947.37
100					1744.36
173.33					699.25
346.67					2323.31
143.33					2631.58
126.67					1112.78
46.67					1353.38
6.67					1458.65
13.33					398.5
226.67					496.24
76.67					2593.98
23.33					947.37
26.67					2240.6
20					436.09
110					2022.56
73.33					1150.38
160					1646.62
